# Supplementary material for: Genome-wide association study of chlamydia reinfection in African American women
Source: Front Immunol. 2025 Sep 25;16:1594317. doi: 10.3389/fimmu.2025.1594317 (PMC12508776; doi:10.3389/fimmu.2025.1594317)
Supplement: Supplementary file 1 [file Table1.xlsx]

## Sheet: ST1
Supplementary Table 1 A: Descriptive statistics of the Ct-reinfection and no Ct-reinfection samples after QC.
Variable	Ct reinfection n=57	No Ct reinfection n=226	P-Value
Age (mean ± SD)	22.65 ± 3.56	23.99 ± 4.90	0.021
Unprotected sex since the last visit (Yes/No)	47/10	178/48	0.587
New partner since the last visit (Yes/No)	16/41	70/156	0.749
Supplementary Table 1 B: Ct reinfection association with clinical covariates.
Covariate	Beta	SE	Chi-Square	OR	OR L95	OR U95	P-Value
Age	-0.0694	0.0365	3.6152	0.933	0.869	1.002	0.0573
Percent African Ancestry	-1.1167	0.8845	1.594	0.327	0.058	1.853	0.2068
New partner since the last visit	-0.4897	0.2561	3.6572	0.613	0.371	1.012	0.0558
Unprotected sex since the last visit	0.00806	0.2643	0.0009	1.008	0.601	1.692	0.9757
Model: Ct-reinfection = age + Percent African Ancestry + New partner since the last visit + Unprotected sex since the last visit

## Sheet: ST2
Supplementary Table 2: Ct reinfection GWAS results using logistic regression with p-value< 1.00E-05
Chr.	BP Build 38	BP hg 19	rsID	SNP	Function	Gene	Reference Gene Distance (hg38)	Effect allele	Common allele	MAF (effect allele)	genotype counts	HWE P-value	Imputation	R2 Imputation	Logistic Regression					Firth Regression					1000 Genome Allele Frequencies
															OR	OR L95	OR U95	P-value	-log(P-value)	OR	OR L95	OR U95	P-value	-log(P-value)	AFR MAF	AMR MAF	EAS MAF	EUR MAF	SAS MAF	ALL MAF
1	203222776	203191904	rs2486961	chr1:203222776:C:T	intronic	CHIT1		T	C	0.2301	8/66/152	0.8224	Imputed	0.99473	3.19632	1.95193	5.23404	3.873e-06	5.41195	3.09088	1.89962	5.02918	5.53329e-06	5.25702	0.251891	0.317003	0.577381	0.163022	0.476483	0.352436
2	29718920	29941786	rs77791547	chr2:29718920:C:G	intronic	ALK		G	C	0.2595	9/79/138	0.6947	Imputed	0.99682	3.17402	1.95937	5.14167	2.692e-06	5.56992	3.06396	1.90375	4.93123	3.99339e-06	5.39866	0.282148	0.0417867	0	0.000994036	0	0.0804712
2	29726905	29949771	rs17008540	chr2:29726905:T:C	intronic	ALK		C	T	0.2595	8/81/137	0.4315	Imputed	0.99719	3.23814	1.98315	5.28733	2.638e-06	5.57873	3.12274	1.9254	5.06465	3.92424e-06	5.40624	0.288956	0.0417867	0	0.000994036	0	0.0822684
2	29727845	29950711	rs111891071	chr2:29727845:C:CAG	intronic	ALK		CAG	C	0.2578	8/80/138	0.5495	Imputed	0.99669	3.27069	2.00371	5.3388	2.134e-06	5.67081	3.15411	1.94517	5.11443	3.19359e-06	5.49572	0.285174	0.0417867	0	0.000994036	0	0.08127
2	29728121	29950987	rs66953037	chr2:29728121:TA:T	intronic	ALK		T	TA	0.2578	8/80/138	0.5495	Imputed	0.995	3.27069	2.00371	5.3388	2.134e-06	5.67081	3.15411	1.94517	5.11443	3.19359e-06	5.49572	0.289713	0.0461095	0.00496032	0.00497018	0.00408998	0.0856629
2	29729627	29952493	rs113164730	chr2:29729627:T:C	intronic	ALK		C	T	0.2595	9/79/138	0.6947	Imputed	0.99723	3.18038	1.96084	5.1584	2.75e-06	5.56067	3.06952	1.90486	4.94628	4.0805e-06	5.38929	0.285174	0.0417867	0	0.000994036	0	0.08127
2	29730914	29953780	rs10208306	chr2:29730914:A:G	intronic	ALK		G	A	0.2612	8/82/136	0.4319	Imputed	0.99761	3.22844	1.97555	5.27592	2.909e-06	5.53626	3.11416	1.91833	5.05544	4.31986e-06	5.36453	0.286687	0.0432277	0	0.00795229	0.0429448	0.0916534
2	52187338	52414476	rs1922198	chr2:52187338:T:G	ncRNA_intr	LOC730100		G	T	0.2543	7/82/137	0.2387	Imputed	0.99374	3.1174	1.89354	5.13228	7.84e-06	5.10568	3.00956	1.84106	4.91968	1.11196e-05	4.95391	0.251135	0.0763689	0.481151	0.0258449	0.198364	0.217652
5	11742322	11742434	rs10474933	chr5:11742322:C:G	intronic	CTNND2		C	G	0.3962	28/103/9	1	Imputed	0.96114	2.78431	1.77588	4.36539	8.082e-06	5.09248	2.69492	1.7316	4.19416	1.11859e-05	4.95133	0.481846	0.0662824	0.198413	0.00198807	0.0654397	0.189497
5	11742562	11742674	rs4702814	chr5:11742562:G:T	intronic	CTNND2		T	G	0.372	40/108/7	0.7857	Imputed	0.96544	0.29464	0.172234	0.504041	8.16e-06	5.08831	0.307544	0.181981	0.519742	1.0602e-05	4.97461	0.335855	0.903458	0.762897	0.941352	0.890593	0.730431
5	116905729	116241425	rs1979248	chr5:116905729:C:A	intergenic	LINC02214;LINC00992	dist=143520;dist=50978	A	C	0.07439	0/22/204	1	Imputed	0.97737	5.34948	2.57477	11.1144	6.951e-06	5.15795	5.12793	2.4814	10.5971	1.01486e-05	4.99359	0.0695915	0.229107	0.50496	0.333996	0.4591	0.308506
5	174679523	174106526	rs17063846	chr5:174679523:A:G	intergenic	LINC01411;MSX2	dist=152384;dist=45049	G	A	0.08651	1/25/200	0.562	Imputed	0.97521	4.58138	2.33284	8.99721	9.891e-06	5.00476	4.39241	2.24888	8.57904	1.47228e-05	4.83201	0.114977	0.0302594	0	0.0168986	0.00920245	0.0397364
6	106780666	107228541	rs113237398	chr6:106780666:C:T	ncRNA_intr	LOC100422737		T	C	0.0692	0/20/206	1	Imputed	0.98519	5.91209	2.79723	12.4955	3.259e-06	5.48692	5.63176	2.67935	11.8375	5.10479e-06	5.29202	0.070348	0.00432277	0	0	0	0.0191693
6	148878017	149199153	rs28530774	chr6:148878017:A:G	intronic	UST		A	G	0.05882	0/15/211	1	Imputed	0.91756	6.50779	2.979	14.2166	2.63e-06	5.58004	6.18583	2.84251	13.4615	4.36306e-06	5.36021	0.0673222	0.135447	0.0257937	0.241551	0.091002	0.108027
8	540864	490864	rs11996757	chr8:540864:G:A	intronic	TDRP		G	A	0.282	12/86/12	0.7193	Imputed	0.99047	3.0833	1.88685	5.03841	6.975e-06	5.15646	2.98079	1.83692	4.83697	9.77925e-06	5.00969	0.301059	0.200288	0.277778	0.256461	0.232106	0.259984
8	541098	491098	rs7829447	chr8:541098:C:T	intronic	TDRP		C	T	0.282	12/86/12	0.7193	Imputed	0.99091	3.0833	1.88685	5.03841	6.975e-06	5.15646	2.98079	1.83692	4.83697	9.77925e-06	5.00969	0.300303	0.200288	0.275794	0.256461	0.231084	0.259185
8	546505	496505	rs1669691	chr8:546505:C:G	upstream	TDRP	dist=724	G	C	0.2561	7/82/137	0.2387	Imputed	0.99513	4.06332	2.36745	6.97397	3.64e-07	6.4389	3.88861	2.28658	6.61305	5.36353e-07	6.27055	0.272315	0.142651	0.272817	0.21173	0.202454	0.228634
8	547247	497247	rs1669707	chr8:547247:G:C	intergenic	TDRP;ERICH1	dist=1466;dist=67490	C	G	0.2578	7/83/136	0.2364	Imputed	0.99475	4.02289	2.34497	6.90142	4.304e-07	6.36613	3.85102	2.26553	6.5461	6.31537e-07	6.1996	0.271558	0.195965	0.270833	0.252485	0.226994	0.248403
8	68931007	69843242	rs6999003	chr8:68931007:G:A	ncRNA_intr	LINC01592		A	G	0.2145	6/66/154	1	Imputed	0.99623	3.24787	1.96892	5.3576	3.977e-06	5.40044	3.13494	1.91185	5.1405	5.94082e-06	5.22615	0.20348	0.0878963	0.000992063	0.105368	0.0490798	0.096845
8	68931341	69843576	rs7463208	chr8:68931341:A:G	ncRNA_intr	LINC01592		G	A	0.3028	14/88/12	0.8623	Genotype	0.99969	2.99816	1.86827	4.81138	5.374e-06	5.2697	2.89614	1.81684	4.61659	7.82508e-06	5.10651	0.291225	0.170029	0.00198413	0.237575	0.148262	0.177516
8	68932173	69844408	rs7460431	chr8:68932173:T:C	ncRNA_intr	LINC01592		C	T	0.3028	14/88/12	0.8623	Imputed	0.99626	2.99816	1.86827	4.81138	5.374e-06	5.2697	2.89614	1.81684	4.61659	7.82508e-06	5.10651	0.291225	0.170029	0.00198413	0.237575	0.148262	0.177516
8	68932854	69845089	rs7464228	chr8:68932854:C:A	ncRNA_intr	LINC01592		A	C	0.3028	14/88/12	0.8623	Genotype	0.9997	2.99816	1.86827	4.81138	5.374e-06	5.2697	2.89614	1.81684	4.61659	7.82508e-06	5.10651	0.291225	0.170029	0.00198413	0.237575	0.148262	0.177516
8	68941406	69853641	rs66891172	chr8:68941406:C:G	ncRNA_intr	LINC01592		G	C	0.2474	8/76/142	0.6843	Imputed	0.99124	3.23491	1.97052	5.31058	3.448e-06	5.46243	3.12414	1.915	5.09673	5.07009e-06	5.29498	0.223903	0.154179	0.00198413	0.227634	0.146217	0.155152
10	77762440	79522198	rs144396310	chr10:77762440:GTTTA:G	intergenic	KCNMA1;DLG5	dist=124621;dist=28351	G	GTTTA	0.1505	0/50/176	0.0848	Imputed	0.95866	3.8038	2.11491	6.84138	8.141e-06	5.08932	3.67428	2.05486	6.56994	1.13869e-05	4.94359	0.164902	0.0172911	0	0.000994036	0	0.0461262
10	106675755	108435513	rs821932	chr10:106675755:A:G	intronic	SORCS1		A	G	0.1851	7/53/166	0.2898	Imputed	0.9769	3.14873	1.91399	5.18004	6.291e-06	5.20128	3.04627	1.86107	4.98626	9.39485e-06	5.02711	0.236006	0.136888	0.350198	0.0487078	0.187117	0.198083
16	13119111	13212968	rs72784472	chr16:13119111:G:A	intronic	SHISA9		A	G	0.09343	2/24/200	0.2002	Imputed	0.92392	4.48617	2.33724	8.61091	6.436e-06	5.19138	4.28007	2.24284	8.16778	1.03432e-05	4.98535	0.091528	0.364553	0.284722	0.286282	0.403885	0.268371
18	3423021	3423019	rs73375993	chr18:3423021:A:G	intronic	TGIF1		G	A	0.06747	0/21/205	1	Imputed	0.89252	5.94767	2.74375	12.8928	6.268e-06	5.20287	5.67378	2.63414	12.221	9.24612e-06	5.03404	0.0832073	0.0158501	0	0.00795229	0.00306748	0.0263578
18	3554526	3554524	rs7238797	chr18:3554526:T:C	intronic	DLGAP1		C	T	0.1817	2/62/162	0.1832	Imputed	0.91772	3.58587	2.07117	6.20829	5.106e-06	5.29192	3.46205	2.0123	5.95627	7.25599e-06	5.1393	0.239788	0.0389049	0	0.0318091	0.00102249	0.0752796
18	70469147	68136383	rs28373933	chr18:70469147:C:T	intergenic	LINC01910;GTSCR1	dist=84556;dist=161372	T	C	0.3408	17/99/11	0.5213	Imputed	0.99467	2.85479	1.80392	4.51787	7.486e-06	5.12575	2.76752	1.76017	4.35138	1.03928e-05	4.98327	0.384266	0.149856	0.114087	0.141153	0.173824	0.207468
18	70469288	68136524	rs28505079	chr18:70469288:G:A	intergenic	LINC01910;GTSCR1	dist=84697;dist=161231	A	G	0.3131	14/93/11	0.5025	Imputed	0.99476	2.89215	1.82166	4.59171	6.711e-06	5.17321	2.79816	1.77374	4.41423	9.68935e-06	5.01371	0.361573	0.134006	0.0724206	0.130219	0.161554	0.186302
20	1799904	1780550	rs113862101	chr20:1799904:C:T	intergenic	LOC100289473;SIRPA	dist=20158;dist=94263	T	C	0.1125	0/37/189	0.3737	Imputed	0.88442	4.05926	2.20214	7.48254	7.122e-06	5.1474	3.91823	2.13526	7.19001	1.03724e-05	4.98412	0.139939	0.0100865	0	0	0	0.0383387
The logistic and Firth regression models included Ct reinfection status as an outcome and SNPs as predictors with age, African ancestry, new sex partner, and unprotected sex since the last visit as covariates. Bold genes indicate the closest gene to the SNP.

## Sheet: ST3
Supplementary Table 3: Ct GWAS results with P-value<1.00E-02 with logistic regression models.
Chr.	BP Build 38	BP hg 19	rsID	SNP	Function	Gene	Refrence Gene Distance (hg38)	Effect allele	Common allele	MAF (effect allele)	genotype counts	HWE P-value	Imputation	R2 Imputation	Logistic Regression					Firth Regression					1000 Genome Allele Frequencies
															OR	OR L95	OR U95	P-value	-log(P-value)	OR	OR L95	OR U95	P-value	-log(P-value)	AFR MAF	AMR MAF	EAS MAF	EUR MAF	SAS MAF	ALL MAF
1	2297717	2229156	rs17364349	chr1:2297717:C:T	intronic	SKI		T	C	0.07612	0/24/202	1	Imputed	0.99167	3.26415	1.63338	6.5231	0.0008109	3.09103	3.16729	1.59156	6.30307	0.00102492	2.98931	0.0529501	0.132565	0.0952381	0.206759	0.130879	0.11861
1	2298478	2229917	rs72642137	chr1:2298478:C:T	intronic	SKI		T	C	0.07612	0/24/202	1	Imputed	0.99158	3.26415	1.63338	6.5231	0.0008109	3.09103	3.16729	1.59156	6.30307	0.00102492	2.98931	0.0521936	0.134006	0.105159	0.209742	0.130879	0.121206
1	3195184	3111748	rs10797382	chr1:3195184:C:T	intronic	PRDM16		C	T	0.4377	52/111/6	0.8938	Imputed	0.9697	0.436791	0.277928	0.686461	0.0003294	3.48228	0.447534	0.286907	0.698088	0.000393393	3.40517	0.382753	0.760807	0.611111	0.819085	0.680982	0.626997
1	3420792	3337356	rs77909219	chr1:3420792:G:T	intronic	PRDM16		T	G	0.1038	1/34/191	1	Imputed	0.95498	2.67326	1.45435	4.91376	0.001548	2.81023	2.60733	1.42405	4.77383	0.0018991	2.72145	0.107413	0.00864553	0	0	0	0.0295527
1	3420979	3337543	rs1572040	chr1:3420979:A:G	intronic	PRDM16		A	G	0.192	4/65/157	0.4649	Imputed	0.91492	2.31428	1.38	3.8811	0.00147	2.83268	2.26746	1.35829	3.78517	0.00174034	2.75937	0.20348	0.0648415	0.000992063	0.109344	0.0306748	0.0908546
1	3554250	3470814	rs74050582	chr1:3554250:C:G	intronic	MEGF6		G	C	0.06401	1/18/207	0.3556	Imputed	0.92613	3.29696	1.53742	7.07026	0.002173	2.66294	3.20068	1.49866	6.83569	0.00265568	2.57582	0.0582451	0.00144092	0	0	0	0.0155751
1	3554324	3470888	rs72853571	chr1:3554324:G:C	intronic	MEGF6		C	G	0.07266	1/21/204	0.4453	Imputed	0.90168	3.04957	1.50412	6.18293	0.001985	2.70224	2.96433	1.46788	5.98636	0.00244266	2.61214	0.0771558	0.0129683	0.014881	0.026839	0.0572597	0.0417332
1	3804501	3721065	rs12134180	chr1:3804501:C:T	intergenic	LRRC47;CEP104	dist=7997;dist=7580	T	C	0.2716	25/89/11	0.2743	Imputed	0.98547	0.378628	0.212777	0.673754	0.0009566	3.01927	0.394518	0.225017	0.6917	0.00116751	2.93274	0.269289	0.142651	0.0496032	0.254473	0.137014	0.178714
1	3805295	3721859	rs6691991	chr1:3805295:G:C	intergenic	LRRC47;CEP104	dist=8791;dist=6786	C	G	0.4204	49/110/6	0.7891	Imputed	0.98873	0.423882	0.261435	0.68727	0.0005004	3.30068	0.436888	0.271915	0.701951	0.000619877	3.20769	0.450832	0.149856	0.0496032	0.255467	0.137014	0.227835
1	3806089	3722653	rs12073948	chr1:3806089:G:A	intergenic	LRRC47;CEP104	dist=9585;dist=5992	A	G	0.4014	46/108/7	0.6858	Imputed	0.98835	0.437403	0.269787	0.709157	0.0007951	3.09958	0.450828	0.280704	0.724059	0.00098168	3.00803	0.43646	0.149856	0.0496032	0.256461	0.137014	0.224241
1	3807426	3723990	rs12723501	chr1:3807426:G:A	intergenic	LRRC47;CEP104	dist=10922;dist=4655	A	G	0.2699	25/88/11	0.2125	Imputed	0.98725	0.383736	0.215784	0.682412	0.001112	2.9539	0.399849	0.228197	0.700619	0.0013585	2.86694	0.269289	0.144092	0.0496032	0.256461	0.137014	0.179313
1	3808321	3724885	rs12728640	chr1:3808321:G:A	intergenic	LRRC47;CEP104	dist=11817;dist=3760	A	G	0.2699	25/88/11	0.2125	Imputed	0.98726	0.383736	0.215784	0.682412	0.001112	2.9539	0.399849	0.228197	0.700619	0.0013585	2.86694	0.267776	0.144092	0.0496032	0.256461	0.137014	0.178914
1	5480263	5540323	rs17028061	chr1:5480263:A:C	intergenic	AJAP1;MIR4417	dist=696472;dist=83808	C	A	0.1349	3/43/180	0.7314	Genotype	0.99339	3.01621	1.73501	5.24349	9.128e-05	4.03962	2.92496	1.69024	5.06164	0.000125116	3.90269	0.115734	0.00288184	0	0.00298211	0	0.0315495
1	6262891	6322951	rs113652045	chr1:6262891:AG:A	intergenic	GPR153;ACOT7	dist=1916;dist=1381	A	AG	0.2111	8/61/157	0.4816	Imputed	0.97725	2.61509	1.62617	4.20542	7.318e-05	4.13561	2.54908	1.59261	4.07998	9.6506e-05	4.01545	0.233737	0.0273775	0.0436508	0.027833	0.0674847	0.0930511
1	6264017	6324077	rs56240115	chr1:6264017:A:G	downstream	ACOT7	dist=255	G	A	0.1211	2/37/187	0.7005	Imputed	0.9675	2.80387	1.57636	4.98722	0.0004506	3.34621	2.73566	1.54458	4.84523	0.000559166	3.25246	0.127837	0.0201729	0.0436508	0.026839	0.0674847	0.0638978
1	6264863	6324923	rs111940368	chr1:6264863:GCC:G	intronic	ACOT7		G	GCC	0.1211	2/37/187	0.7005	Imputed	0.9677	2.80387	1.57636	4.98722	0.0004506	3.34621	2.73566	1.54458	4.84523	0.000559166	3.25246	0.12708	0.0201729	0.0436508	0.026839	0.0674847	0.0636981
1	6264908	6324968	rs12061848	chr1:6264908:A:C	intronic	ACOT7		C	A	0.1211	2/37/187	0.7005	Imputed	0.96668	2.80387	1.57636	4.98722	0.0004506	3.34621	2.73566	1.54458	4.84523	0.000559166	3.25246	0.12708	0.0201729	0.0436508	0.026839	0.0674847	0.0636981
1	6264909	6324969	rs12059771	chr1:6264909:C:T	intronic	ACOT7		T	C	0.1211	2/37/187	0.7005	Imputed	0.96644	2.80387	1.57636	4.98722	0.0004506	3.34621	2.73566	1.54458	4.84523	0.000559166	3.25246	0.12708	0.0201729	0.0436508	0.026839	0.0674847	0.0636981
1	6265038	6325098	rs12063157	chr1:6265038:T:C	intronic	ACOT7		C	T	0.1211	2/37/187	0.7005	Imputed	0.96668	2.80387	1.57636	4.98722	0.0004506	3.34621	2.73566	1.54458	4.84523	0.000559166	3.25246	0.127837	0.0201729	0.0436508	0.026839	0.0674847	0.0638978
1	6331987	6392047	rs78599242	chr1:6331987:G:C	intronic	ACOT7		C	G	0.1073	1/37/188	1	Imputed	0.97168	2.58029	1.38095	4.82123	0.002963	2.52827	2.53598	1.364	4.71495	0.00327062	2.48537	0.091528	0.00576369	0	0	0	0.0249601
1	6391404	6451464	rs112263078	chr1:6391404:G:A	intronic	ACOT7		A	G	0.1228	2/41/183	1	Imputed	0.98625	2.28439	1.28204	4.07044	0.005062	2.29568	2.25217	1.26964	3.99505	0.00549694	2.25988	0.110439	0.00864553	0	0	0	0.0303514
1	8890067	8950126	rs72859006	chr1:8890067:C:T	intergenic	ENO1-AS1;CA6	dist=10183;dist=55767	T	C	0.07093	0/24/202	1	Imputed	0.95658	3.14244	1.54467	6.39291	0.001576	2.80244	3.05111	1.50665	6.17881	0.00194474	2.71114	0.0748865	0.00432277	0	0.000994036	0	0.0205671
1	8896189	8956248	rs112540688	chr1:8896189:C:A	intergenic	ENO1-AS1;CA6	dist=16305;dist=49645	A	C	0.0692	0/23/203	1	Imputed	0.95488	3.3401	1.62115	6.88168	0.001076	2.96819	3.22969	1.57556	6.62044	0.00136766	2.86402	0.0733737	0.00432277	0	0	0	0.0199681
1	9651429	9711487	rs7518793	chr1:9651429:T:C	upstream	PIK3CD	dist=302	C	T	0.2872	14/86/12	1	Genotype	0.99951	2.01254	1.3127	3.0855	0.001334	2.87484	1.97674	1.29453	3.01848	0.00160341	2.79496	0.280635	0.106628	0.249008	0.237575	0.189162	0.223642
1	9654189	9714247	rs9430611	chr1:9654189:A:G	ncRNA_intr	PIK3CD-AS1		G	A	0.2837	14/84/12	1	Imputed	0.97999	2.03603	1.32902	3.11914	0.001086	2.96417	1.99992	1.31062	3.05174	0.00130639	2.88393	0.279123	0.106628	0.249008	0.237575	0.188139	0.223043
1	10756136	10816193	rs77674854	chr1:10756136:C:T	intronic	CASZ1		T	C	0.06747	0/22/204	1	Imputed	0.97096	3.56085	1.72992	7.32964	0.0005647	3.24818	3.46063	1.68723	7.09802	0.000706108	3.15113	0.0786687	0.00576369	0	0	0	0.0215655
1	10765642	10825699	rs17035686	chr1:10765642:C:T	intronic	CASZ1		T	C	0.1696	3/57/166	0.5851	Imputed	0.99177	2.56229	1.50874	4.35153	0.0004978	3.30295	2.50538	1.48226	4.23471	0.000604342	3.21872	0.183056	0.0417867	0.0297619	0.0377734	0.0879346	0.0848642
1	10769914	10829971	rs12077574	chr1:10769914:G:A	intronic	CASZ1		A	G	0.1488	2/51/173	0.5446	Imputed	0.98784	2.44245	1.40885	4.23435	0.001467	2.83357	2.39648	1.38846	4.13631	0.0016977	2.77014	0.14826	0.0360231	0.031746	0.0636183	0.0899796	0.0808706
1	11338406	11398463	rs116605722	chr1:11338406:G:A	intergenic	UBIAD1;DISP3	dist=38835;dist=140832	A	G	0.1471	2/51/173	0.5446	Genotype	0.99831	2.71285	1.55455	4.7342	0.0004432	3.3534	2.64569	1.5233	4.59507	0.000551744	3.25826	0.174735	0.0201729	0	0.0159046	0	0.0521166
1	11344072	11404129	rs6658378	chr1:11344072:C:G	intergenic	UBIAD1;DISP3	dist=44501;dist=135166	G	C	0.173	1/63/162	0.05641	Imputed	0.99105	2.78988	1.63469	4.76142	0.0001688	3.77263	2.7198	1.60147	4.61909	0.000213314	3.67098	0.198185	0.018732	0	0.00198807	0	0.0553115
1	11345876	11405933	rs3124637	chr1:11345876:A:G	intergenic	UBIAD1;DISP3	dist=46305;dist=133362	G	A	0.2561	10/79/13	0.8473	Imputed	0.99102	2.49777	1.5883	3.92801	7.39e-05	4.13136	2.44066	1.55945	3.81983	9.4531e-05	4.02443	0.294251	0.0360231	0	0.00198807	0	0.0830671
1	11353850	11413907	rs6687216	chr1:11353850:T:C	intergenic	UBIAD1;DISP3	dist=54279;dist=125388	C	T	0.2751	14/80/13	0.7145	Imputed	0.98966	2.32402	1.50224	3.59536	0.0001518	3.81873	2.27649	1.47837	3.50549	0.000187752	3.72642	0.299546	0.0389049	0	0.00198807	0	0.0848642
1	11357705	11417762	rs2788550	chr1:11357705:G:A	intergenic	UBIAD1;DISP3	dist=58134;dist=121533	A	G	0.2699	13/79/13	0.7127	Imputed	0.99052	2.41548	1.55523	3.75158	8.621e-05	4.06444	2.36254	1.5285	3.65167	0.000108932	3.96284	0.298033	0.0389049	0	0.00198807	0	0.0844649
1	11357925	11417982	rs2788549	chr1:11357925:G:A	intergenic	UBIAD1;DISP3	dist=58354;dist=121313	A	G	0.2699	13/79/13	0.7127	Imputed	0.99052	2.41548	1.55523	3.75158	8.621e-05	4.06444	2.36254	1.5285	3.65167	0.000108932	3.96284	0.297277	0.0389049	0	0.00198807	0	0.0842652
1	11358268	11418325	rs2744850	chr1:11358268:C:T	intergenic	UBIAD1;DISP3	dist=58697;dist=120970	T	C	0.2699	13/79/13	0.7127	Imputed	0.99052	2.41548	1.55523	3.75158	8.621e-05	4.06444	2.36254	1.5285	3.65167	0.000108932	3.96284	0.298033	0.0360231	0	0.00198807	0	0.0840655
1	11359754	11419811	rs2788541	chr1:11359754:G:A	intergenic	UBIAD1;DISP3	dist=60183;dist=119484	A	G	0.3391	20/96/11	1	Imputed	0.98978	2.20163	1.44774	3.34811	0.0002243	3.64917	2.15642	1.42505	3.26315	0.00027698	3.55755	0.377458	0.0461095	0	0.00198807	0.00204499	0.106829
1	11361483	11421540	rs2744856	chr1:11361483:A:G	intergenic	UBIAD1;DISP3	dist=61912;dist=117755	G	A	0.2647	13/78/13	0.7077	Imputed	0.98631	2.23379	1.44476	3.45373	0.0003003	3.52244	2.1913	1.42368	3.37281	0.000363223	3.43983	0.293495	0.0317003	0	0.00198807	0	0.0822684
1	11690264	11750321	rs9430207	chr1:11690264:G:A	intronic	MAD2L2		A	G	0.5	50/108/6	0.5927	Imputed	0.95214	2.07487	1.33965	3.21361	0.001074	2.969	2.03019	1.31943	3.12383	0.00127843	2.89332	0.556732	0.0763689	0.0575397	0.0815109	0.0705521	0.199281
1	11691585	11751642	rs752940	chr1:11691585:C:G	UTR5	MAD2L2	NM_001127325:c.-10984G	C	G	0.4931	53/106/6	0.4226	Imputed	0.95976	0.504342	0.327168	0.777463	0.001937	2.71287	0.514867	0.336145	0.788611	0.00227547	2.64293	0.444781	0.923631	0.94246	0.924453	0.929448	0.802316
1	11692083	11752140	rs6679089	chr1:11692083:G:A	intronic	DRAXIN		A	G	0.4429	39/104/8	0.5798	Imputed	0.96198	1.9211	1.26384	2.92018	0.002244	2.64898	1.88628	1.24781	2.85143	0.00261131	2.58314	0.493949	0.0706052	0.0575397	0.0467197	0.0664622	0.174121
1	12534737	12594775	rs113230791	chr1:12534737:C:T	intergenic	VPS13D;DHRS3	dist=22691;dist=33173	C	T	0.2578	13/105/1	0.07433	Imputed	0.96439	0.364219	0.197852	0.670477	0.00118	2.92812	0.378508	0.208374	0.687553	0.00142227	2.84702	0.263994	0.129683	0.424603	0.101392	0.184049	0.229433
1	12537896	12597926	rs74054806	chr1:12537896:C:T	intergenic	VPS13D;DHRS3	dist=25850;dist=30014	C	T	0.282	18/107/1	0.2175	Imputed	0.96082	0.384274	0.216077	0.683396	0.001129	2.94731	0.398683	0.226951	0.700364	0.0013793	2.86034	0.295764	0.145533	0.441468	0.119284	0.191207	0.248403
1	12869032	12928853	rs143169983	chr1:12869032:T:G	intergenic	PRAMEF2;PRAMEF4	dist=7123;dist=10180	G	T	0.06747	0/21/205	1	Imputed	0.852	3.57155	1.68526	7.56913	0.0008948	3.04827	3.43892	1.63281	7.24282	0.00115329	2.93806	0.0937973	0.0100865	0	0.000994036	0	0.0263578
1	13877719	14204214	rs76204606	chr1:13877719:T:G	intergenic	PRDM2;KAZN	dist=52640;dist=720998	G	T	0.06228	2/15/209	0.049	Imputed	0.9866	3.03739	1.49608	6.16661	0.002106	2.67654	2.95241	1.45872	5.9756	0.00261614	2.58234	0.0695915	0.00576369	0.0297619	0.00198807	0.00204499	0.0259585
1	13959654	14286149	rs76716735	chr1:13959654:A:G	intergenic	PRDM2;KAZN	dist=134575;dist=63906	G	A	0.1332	3/42/181	0.7232	Genotype	0.99987	2.46847	1.44328	4.22189	0.0009684	3.01395	2.41468	1.41711	4.1145	0.00118656	2.92571	0.127837	0.0115274	0.152778	0.000994036	0.00817996	0.0678914
1	14965028	15291524	rs6686885	chr1:14965028:A:T	intronic	KAZN		A	T	0.4152	43/118/6	0.5016	Imputed	0.97742	0.420673	0.259283	0.68252	0.0004525	3.34438	0.433075	0.26924	0.696605	0.000558832	3.25272	0.438729	0.497118	0.480159	0.540755	0.513292	0.490216
1	14980924	15307420	rs7512273	chr1:14980924:A:T	intronic	KAZN		T	A	0.3322	18/99/10	0.6333	Imputed	0.99135	1.99272	1.27362	3.11783	0.002532	2.59654	1.95573	1.25657	3.04389	0.00295963	2.52876	0.331316	0.325648	0.124008	0.304175	0.345603	0.286142
1	14980982	15307478	rs7522712	chr1:14980982:G:A	intronic	KAZN		A	G	0.3304	19/96/11	0.8738	Genotype	0.99993	2.00732	1.28633	3.13243	0.002146	2.66837	1.97097	1.26972	3.05951	0.00249156	2.60353	0.33056	0.325648	0.124008	0.310139	0.345603	0.287141
1	14981062	15307558	rs7522814	chr1:14981062:G:A	intronic	KAZN		A	G	0.3304	18/98/11	0.6336	Imputed	0.99137	2.00611	1.28287	3.13711	0.002277	2.64264	1.96868	1.26544	3.06273	0.0026641	2.57445	0.33056	0.325648	0.124008	0.310139	0.345603	0.287141
1	14981180	15307676	rs12088648	chr1:14981180:G:A	intronic	KAZN		A	G	0.3304	18/98/11	0.6336	Imputed	0.99119	2.00611	1.28287	3.13711	0.002277	2.64264	1.96868	1.26544	3.06273	0.0026641	2.57445	0.33056	0.325648	0.124008	0.310139	0.345603	0.287141
1	14982302	15308798	rs10927613	chr1:14982302:C:T	intronic	KAZN		T	C	0.3304	18/98/11	0.6336	Imputed	0.99137	2.00611	1.28287	3.13711	0.002277	2.64264	1.96868	1.26544	3.06273	0.0026641	2.57445	0.331316	0.331412	0.121032	0.314115	0.345603	0.288339
1	15009328	15335824	rs74800251	chr1:15009328:G:A	intronic	KAZN		A	G	0.0692	0/23/203	1	Imputed	0.95666	3.43494	1.6211	7.2783	0.001275	2.89449	3.35187	1.58948	7.06838	0.00148634	2.82788	0.0741301	0.00576369	0	0	0	0.0203674
1	27368417	27694908	rs4970521	chr1:27368417:G:A	downstream	FCN3	dist=693	A	G	0.3599	38/103/8	0.488	Imputed	0.98093	0.404623	0.245388	0.667187	0.0003913	3.40749	0.419359	0.257169	0.683839	0.000495351	3.30509	0.391831	0.230548	0.263889	0.299205	0.427403	0.332069
1	27371297	27697788	rs28362807	chr1:27371297:A:ATATTTGGCC	intronic	FCN3		ATATTTGG	A	0.3322	30/108/8	0.7772	Imputed	0.98001	0.321744	0.183887	0.56295	7.106e-05	4.14837	0.335955	0.194557	0.580116	9.08475e-05	4.04169	0.360061	0.226225	0.261905	0.302187	0.424335	0.322684
1	27809648	28136159	rs146735267	chr1:27809648:C:T	intronic	STX12		T	C	0.1557	7/69/150	1	Imputed	0.96626	0.247833	0.103837	0.591516	0.001674	2.77624	0.271081	0.118379	0.620759	0.00201526	2.69567	0.173222	0.018732	0	0	0	0.0483227
1	27817689	28144200	rs61569973	chr1:27817689:T:C	intronic	STX12		C	T	0.1557	7/69/150	1	Imputed	0.96625	0.247833	0.103837	0.591516	0.001674	2.77624	0.271081	0.118379	0.620759	0.00201526	2.69567	0.173222	0.018732	0	0	0	0.0483227
1	27844639	28171150	rs28673675	chr1:27844639:T:G	intronic	PPP1R8		G	T	0.1592	7/71/148	0.8281	Imputed	0.96756	0.23457	0.0980464	0.561196	0.001123	2.94962	0.256486	0.111688	0.58901	0.00133715	2.87382	0.176248	0.018732	0	0	0	0.0491214
1	28077966	28404477	rs56003040	chr1:28077966:T:A	intronic	EYA3		A	T	0.1332	2/45/179	1	Imputed	0.98574	2.59322	1.44717	4.64684	0.001363	2.8655	2.54518	1.42747	4.53806	0.0015442	2.8113	0.118759	0.180115	0.257937	0.191849	0.196319	0.185104
1	28865626	29192138	rs988957	chr1:28865626:G:T	intergenic	OPRD1;EPB41	dist=1930;dist=21465	T	G	0.3045	14/92/12	0.6097	Imputed	0.9865	2.2986	1.45569	3.62959	0.0003562	3.44831	2.25483	1.43604	3.54048	0.000412303	3.38478	0.281392	0.697406	0.765873	0.587475	0.661554	0.572284
1	28895361	29221873	rs12408397	chr1:28895361:T:C	intronic	EPB41		C	T	0.2336	8/75/143	0.8357	Imputed	0.99146	2.10813	1.31275	3.38542	0.002029	2.69272	2.07196	1.29608	3.31232	0.00233872	2.63102	0.198185	0.704611	0.770833	0.592445	0.679959	0.556909
1	28896865	29223377	rs10915207	chr1:28896865:C:T	intronic	EPB41		T	C	0.2042	6/66/154	1	Imputed	0.99076	2.17907	1.32955	3.57141	0.002003	2.69832	2.14296	1.31325	3.49688	0.00228304	2.64149	0.1823	0.688761	0.771825	0.580517	0.676892	0.547724
1	28897273	29223785	rs35495299	chr1:28897273:G:T	intronic	EPB41		T	G	0.2042	6/66/154	1	Imputed	0.99076	2.17907	1.32955	3.57141	0.002003	2.69832	2.14296	1.31325	3.49688	0.00228304	2.64149	0.1823	0.68732	0.770833	0.581511	0.677914	0.547724
1	28900431	29226943	rs67577767	chr1:28900431:GCATGCACCAC:G	intronic	EPB41		G	GCATGCAC	0.2336	8/75/143	0.8357	Imputed	0.99013	2.10813	1.31275	3.38542	0.002029	2.69272	2.07196	1.29608	3.31232	0.00233872	2.63102	0.198941	0.704611	0.770833	0.592445	0.680982	0.557308
1	29242080	29568592	rs4654396	chr1:29242080:T:C	intronic	PTPRU		C	T	0.128	1/45/180	0.4814	Imputed	0.99157	2.37667	1.32125	4.27515	0.003857	2.41375	2.33289	1.30249	4.17843	0.0043891	2.35762	0.0476551	0.324207	0.0744048	0.465209	0.312883	0.227037
1	29533181	29859693	rs9426381	chr1:29533181:T:G	intergenic	LINC01756;LINC01648	dist=183067;dist=48077	G	T	0.1747	3/60/163	0.4319	Imputed	0.99055	2.46625	1.46095	4.16333	0.0007267	3.13864	2.4113	1.43577	4.04966	0.000876733	3.05713	0.204236	0.018732	0	0.000994036	0	0.0567093
1	30033500	30506347	rs12140391	chr1:30033500:C:T	ncRNA_intr	LINC01648		T	C	0.218	8/69/149	1	Imputed	0.98807	2.20935	1.35647	3.59849	0.001447	2.83953	2.16848	1.33781	3.51492	0.00168346	2.7738	0.167927	0.185879	0.0257937	0.304175	0.207566	0.176917
1	30046937	30519784	rs924772	chr1:30046937:C:T	intergenic	LINC01648;MATN1	dist=9325;dist=664340	C	T	0.4983	46/116/6	0.6885	Imputed	0.98173	2.0281	1.31056	3.1385	0.001506	2.82218	1.98549	1.29113	3.05328	0.00178589	2.74815	0.447806	0.776657	0.861111	0.789264	0.650307	0.684704
1	30047820	30520667	rs72661219	chr1:30047820:G:A	intergenic	LINC01648;MATN1	dist=10208;dist=663457	A	G	0.2803	15/81/13	0.5935	Imputed	0.98544	2.11277	1.35124	3.30348	0.001037	2.98422	2.07413	1.33254	3.22844	0.00123044	2.90994	0.208018	0.377522	0.481151	0.403579	0.330266	0.349641
1	30222393	30695240	rs57051945	chr1:30222393:T:C	intergenic	LINC01648;MATN1	dist=184781;dist=48888	C	T	0.2128	6/70/150	0.6561	Imputed	0.98879	2.62584	1.5858	4.34799	0.0001757	3.75523	2.56273	1.5563	4.22	0.000217158	3.66322	0.226172	0.0533141	0.22123	0.0924453	0.100204	0.14976
1	30604986	31077833	rs12408772	chr1:30604986:C:T	intergenic	LINC01648;MATN1	dist=567374;dist=10629	T	C	0.3339	23/89/11	0.3458	Imputed	0.99243	2.18846	1.40538	3.40789	0.0005292	3.27638	2.142	1.38304	3.31745	0.000642678	3.19201	0.290469	0.42219	0.249008	0.329026	0.391616	0.327875
1	30839724	31312571	rs6692137	chr1:30839724:C:A	intergenic	LINC01778;SDC3	dist=5440;dist=29742	C	A	0.1419	3/70/153	0.1516	Imputed	0.96245	0.203926	0.0780297	0.532947	0.001178	2.92885	0.224816	0.0901022	0.560944	0.00137759	2.86088	0.170197	0.0893372	0.100198	0.154076	0.168712	0.141374
1	32738320	33203921	rs112156162	chr1:32738320:C:T	intergenic	SYNC;KIAA1522	dist=35560;dist=3591	T	C	0.05363	1/14/211	0.2404	Imputed	0.9666	3.37704	1.5329	7.43978	0.002524	2.59791	3.27387	1.48992	7.19382	0.00315012	2.50167	0.0605144	0.00864553	0	0	0	0.0171725
1	32753819	33219420	rs77386910	chr1:32753819:C:T	intronic	KIAA1522		T	C	0.08478	0/28/198	1	Imputed	0.97673	3.50784	1.75298	7.01944	0.0003914	3.40738	3.41891	1.71654	6.80959	0.000470523	3.32742	0.070348	0.0461095	0.0406746	0.084493	0.124744	0.0744808
1	32758136	33223737	rs77786088	chr1:32758136:G:A	intronic	KIAA1522		A	G	0.08478	0/28/198	1	Genotype	0.99725	3.53955	1.77314	7.06569	0.0003385	3.47044	3.45121	1.73616	6.86045	0.000409616	3.38762	0.0695915	0.0461095	0.0396825	0.084493	0.128834	0.0748802
1	32764405	33230006	rs3845496	chr1:32764405:G:C	intronic	KIAA1522		C	G	0.08651	0/29/197	0.6072	Imputed	0.98563	3.39736	1.70606	6.76536	0.0005018	3.29947	3.31941	1.67412	6.58164	0.000591473	3.22807	0.0711044	0.0504323	0.0367063	0.0974155	0.135992	0.0792732
1	32796642	33262243	rs148946947	chr1:32796642:C:CATG	intronic	YARS		CATG	C	0.09343	0/32/194	0.6095	Imputed	0.99177	3.24138	1.65306	6.35584	0.0006195	3.20796	3.17163	1.62539	6.18881	0.000713892	3.14637	0.070348	0.0518732	0.0376984	0.102386	0.137014	0.0806709
1	32847760	33313361	rs72654034	chr1:32847760:C:T	intronic	S100PBP		T	C	0.09343	0/32/194	0.6095	Imputed	0.98724	3.24138	1.65306	6.35584	0.0006195	3.20796	3.17163	1.62539	6.18881	0.000713892	3.14637	0.0688351	0.0518732	0.0376984	0.102386	0.138037	0.0804712
1	32855000	33320601	rs6673337	chr1:32855000:A:G	intronic	S100PBP		G	A	0.1142	0/41/185	0.2285	Imputed	0.98673	2.84909	1.53097	5.30209	0.0009517	3.0215	2.79027	1.50636	5.16851	0.00110386	2.95709	0.0930408	0.0576369	0.0376984	0.102386	0.139059	0.0878594
1	32876829	33342430	rs113169709	chr1:32876829:C:T	intergenic	FNDC5;HPCA	dist=4337;dist=9668	T	C	0.09343	0/32/194	0.6095	Imputed	0.98099	3.24138	1.65306	6.35584	0.0006195	3.20796	3.17163	1.62539	6.18881	0.000713892	3.14637	0.0695915	0.056196	0.0376984	0.0984095	0.138037	0.0804712
1	33599836	34065436	rs10914750	chr1:33599836:C:T	intronic	CSMD2		T	C	0.4481	49/121/5	0.3508	Imputed	0.98245	0.503586	0.315578	0.803601	0.004008	2.39707	0.514055	0.324408	0.81457	0.00460756	2.33653	0.48941	0.134006	0.186508	0.154076	0.248466	0.264776
1	34129013	34594614	rs4653390	chr1:34129013:A:C	intronic	CSMD2		C	A	0.1557	4/48/174	0.757	Genotype	0.98859	3.03436	1.80313	5.10632	2.921e-05	4.53447	2.94356	1.75788	4.92898	4.0475e-05	4.39281	0.199697	0.24928	0.0496032	0.456262	0.151329	0.21845
1	34135775	34601376	rs4653394	chr1:34135775:G:A	intronic	CSMD2		A	G	0.1747	5/56/165	1	Imputed	0.99038	2.64508	1.61018	4.34512	0.0001225	3.91186	2.58265	1.57912	4.22393	0.000156691	3.80496	0.147504	0.220461	0.00198413	0.444334	0.116564	0.181909
1	34135952	34601553	rs9425998	chr1:34135952:C:A	intronic	CSMD2		A	C	0.1747	5/56/165	1	Imputed	0.99043	2.64508	1.61018	4.34512	0.0001225	3.91186	2.58265	1.57912	4.22393	0.000156691	3.80496	0.147504	0.220461	0.00198413	0.444334	0.116564	0.181909
1	34136920	34602521	rs9425999	chr1:34136920:G:A	intronic	CSMD2		A	G	0.1886	8/55/163	0.2123	Imputed	0.99079	2.56049	1.59996	4.09768	8.908e-05	4.05022	2.50137	1.56952	3.98647	0.000115417	3.93773	0.156581	0.220461	0.00198413	0.444334	0.116564	0.184305
1	34137225	34602826	rs9426001	chr1:34137225:C:T	intronic	CSMD2		T	C	0.1886	8/55/163	0.2123	Imputed	0.99089	2.56049	1.59996	4.09768	8.908e-05	4.05022	2.50137	1.56952	3.98647	0.000115417	3.93773	0.156581	0.220461	0.00198413	0.44334	0.116564	0.184105
1	34137565	34603166	rs9426004	chr1:34137565:T:C	intronic	CSMD2		C	T	0.1886	8/55/163	0.2123	Imputed	0.99089	2.56049	1.59996	4.09768	8.908e-05	4.05022	2.50137	1.56952	3.98647	0.000115417	3.93773	0.156581	0.220461	0.00198413	0.445328	0.116564	0.184505
1	34142939	34608540	rs2045958	chr1:34142939:C:T	intronic	CSMD2		T	C	0.2578	10/80/13	0.8469	Imputed	0.98319	2.44636	1.54271	3.87933	0.0001429	3.84497	2.3907	1.51526	3.77192	0.000179457	3.74604	0.248109	0.23487	0.00198413	0.467197	0.145194	0.220647
1	34150364	34615965	rs34737458	chr1:34150364:C:T	intronic	CSMD2		T	C	0.2647	11/81/13	1	Imputed	0.98534	2.47119	1.56266	3.90795	0.0001092	3.96178	2.4123	1.53311	3.79567	0.000140292	3.85297	0.26702	0.252161	0.00198413	0.477137	0.145194	0.230032
1	34154046	34619647	rs4652989	chr1:34154046:T:C	intronic	CSMD2		C	T	0.2059	5/69/152	0.492	Genotype	0.99999	2.58519	1.58494	4.2167	0.0001418	3.84832	2.52457	1.55539	4.09767	0.000178597	3.74813	0.172466	0.227666	0.00396825	0.473161	0.144172	0.201078
1	34160739	34626340	rs10493055	chr1:34160739:T:G	intronic	CSMD2		G	T	0.199	7/60/159	0.6278	Genotype	0.99661	2.7871	1.71253	4.53593	3.701e-05	4.43168	2.71351	1.67569	4.3941	4.92648e-05	4.30746	0.164902	0.211816	0.00396825	0.462227	0.213701	0.208267
1	34170460	34636061	rs34770980	chr1:34170460:G:C	intronic	C1orf94		C	G	0.1972	3/68/155	0.2203	Imputed	0.93733	2.90084	1.72277	4.88451	6.188e-05	4.20845	2.81582	1.6818	4.71448	8.24886e-05	4.08361	0.154312	0.197406	0.0565476	0.384692	0.195297	0.194888
1	34425980	34891581	rs976389	chr1:34425980:C:A	intergenic	C1orf94;MIR552	dist=206850;dist=24361	C	A	0.1609	4/51/171	1	Imputed	0.98375	2.52995	1.47715	4.33312	0.0007218	3.14158	2.47591	1.45308	4.21872	0.000855032	3.06802	0.142965	0.288184	0.281746	0.317097	0.427403	0.28155
1	34427312	34892913	rs1883109	chr1:34427312:C:A	intergenic	C1orf94;MIR552	dist=208182;dist=24228	C	A	0.1661	4/54/168	1	Imputed	0.97591	2.38381	1.39741	4.0665	0.001431	2.84436	2.33844	1.37792	3.96852	0.0016441	2.78407	0.147504	0.288184	0.281746	0.317097	0.427403	0.282748
1	34428910	34894511	rs6697481	chr1:34428910:C:G	intergenic	C1orf94;MIR552	dist=209780;dist=24068	C	G	0.1436	3/47/176	1	Imputed	0.97385	2.77597	1.56327	4.92942	0.0004915	3.30848	2.71574	1.53759	4.79664	0.000576756	3.23901	0.117247	0.283862	0.280754	0.316103	0.427403	0.273762
1	38264599	38730271	rs2773170	chr1:38264599:C:G	intergenic	LINC01343;LINC01685	dist=49832;dist=210597	G	C	0.41	31/106/8	1	Imputed	0.93354	2.067	1.32677	3.22022	0.001329	2.87648	2.02437	1.30733	3.13469	0.00157118	2.80377	0.391831	0.40634	0.585317	0.384692	0.356851	0.424521
1	38969835	39435507	rs34558978	chr1:38969835:T:C	intergenic	RHBDL2;AKIRIN1	dist=28005;dist=21409	C	T	0.128	2/43/181	1	Imputed	0.97583	2.52086	1.42782	4.45065	0.001434	2.84345	2.46928	1.40465	4.34082	0.00168634	2.77305	0.177005	0.0216138	0	0.00596421	0	0.0509185
1	42166673	42632344	rs638710	chr1:42166673:A:G	intergenic	GUCA2A;FOXJ3	dist=1949;dist=9866	A	G	0.2042	7/65/154	1	Imputed	0.98773	2.32193	1.42215	3.79101	0.0007571	3.12085	2.27298	1.39881	3.69345	0.000916338	3.03794	0.20348	0.285303	0.232143	0.117296	0.161554	0.195088
1	43484594	43950265	rs2782653	chr1:43484594:C:G	intergenic	SZT2;PTPRF	dist=30347;dist=41443	C	G	0.4343	34/111/8	0.7811	Genotype	0.99947	2.27846	1.44697	3.58775	0.0003773	3.42331	2.22623	1.42287	3.48318	0.000457979	3.33915	0.45764	0.210375	0.133929	0.294235	0.0695297	0.249601
1	47683187	48148859	rs11211588	chr1:47683187:A:T	intergenic	FOXD2;TRABD2B	dist=242496;dist=77341	T	A	0.3253	15/101/1	0.2575	Imputed	0.99306	1.97052	1.24234	3.12552	0.003946	2.40384	1.93578	1.22688	3.05428	0.00452814	2.34408	0.326778	0.523055	0.515873	0.637177	0.653374	0.518171
1	47684637	48150309	rs1249089	chr1:47684637:T:C	intergenic	FOXD2;TRABD2B	dist=243946;dist=75891	T	C	0.3253	16/99/11	0.4191	Imputed	0.98627	1.95228	1.23904	3.07609	0.003932	2.40539	1.91909	1.22396	3.00901	0.00450167	2.34663	0.326021	0.524496	0.514881	0.637177	0.660532	0.519369
1	48577757	49043429	rs2803274	chr1:48577757:C:A	intronic	AGBL4		A	C	0.2578	10/80/13	0.8469	Imputed	0.99369	2.18934	1.38592	3.4585	0.0007818	3.1069	2.14475	1.36437	3.37147	0.000945372	3.0244	0.247352	0.456772	0.290675	0.534791	0.484663	0.389177
1	48726282	49191954	rs4926748	chr1:48726282:G:A	intronic	AGBL4		G	A	0.2007	4/69/153	0.3442	Imputed	0.97664	1.87893	1.13444	3.11198	0.01429	1.84497	1.85916	1.12731	3.06613	0.0151208	1.82043	0.20121	0.195965	0.244048	0.132207	0.137014	0.182708
1	50337914	50803586	rs2134456	chr1:50337914:G:T	intergenic	ELAVL4;DMRTA2	dist=134129;dist=79637	T	G	0.1747	6/54/166	0.5904	Imputed	0.98914	2.02203	1.22283	3.34353	0.006078	2.21624	1.99163	1.20963	3.27919	0.00676773	2.16956	0.133132	0.288184	0.12996	0.473161	0.427403	0.279752
1	50338864	50804536	rs77508068	chr1:50338864:A:G	intergenic	ELAVL4;DMRTA2	dist=135079;dist=78687	G	A	0.1159	2/35/189	0.6725	Imputed	0.98842	3.41098	1.87696	6.19875	5.668e-05	4.24657	3.28853	1.81997	5.94209	8.0183e-05	4.09592	0.0930408	0.200288	0.000992063	0.292247	0.212679	0.152756
1	50346614	50812286	rs7518971	chr1:50346614:G:A	intergenic	ELAVL4;DMRTA2	dist=142829;dist=70937	A	G	0.2872	15/84/12	0.86	Imputed	0.99428	2.06638	1.33225	3.20505	0.00119	2.92445	2.0275	1.31342	3.1298	0.00141885	2.84806	0.25643	0.295389	0.133929	0.474155	0.445808	0.317891
1	50347761	50813433	rs2884049	chr1:50347761:G:A	intergenic	ELAVL4;DMRTA2	dist=143976;dist=69790	A	G	0.2872	15/84/12	0.86	Imputed	0.99417	2.06638	1.33225	3.20505	0.00119	2.92445	2.0275	1.31342	3.1298	0.00141885	2.84806	0.255673	0.295389	0.133929	0.475149	0.445808	0.317891
1	50348436	50814108	rs61784245	chr1:50348436:G:C	intergenic	ELAVL4;DMRTA2	dist=144651;dist=69115	C	G	0.2872	15/84/12	0.86	Imputed	0.99433	2.06638	1.33225	3.20505	0.00119	2.92445	2.0275	1.31342	3.1298	0.00141885	2.84806	0.255673	0.295389	0.133929	0.475149	0.435583	0.315895
1	50349725	50815397	rs1110220	chr1:50349725:A:G	intergenic	ELAVL4;DMRTA2	dist=145940;dist=67826	G	A	0.2872	15/84/12	0.86	Genotype	0.9998	2.06638	1.33225	3.20505	0.00119	2.92445	2.0275	1.31342	3.1298	0.00141885	2.84806	0.254917	0.295389	0.133929	0.475149	0.445808	0.317692
1	50351242	50816914	rs200511358	chr1:50351242:AT:A	intergenic	ELAVL4;DMRTA2	dist=147457;dist=66309	A	AT	0.3253	19/91/11	0.8706	Imputed	0.97972	2.11087	1.38753	3.2113	0.0004834	3.31569	2.0687	1.36613	3.13259	0.000595503	3.22512	0.307867	0.304035	0.143849	0.473161	0.45501	0.336262
1	50351305	50816977	rs2356870	chr1:50351305:T:C	intergenic	ELAVL4;DMRTA2	dist=147520;dist=66246	C	T	0.2958	16/86/12	0.8632	Imputed	0.98674	2.0532	1.32476	3.18218	0.00129	2.88941	2.01322	1.30526	3.10517	0.00155109	2.80936	0.25643	0.293948	0.132937	0.476143	0.447853	0.318291
1	50351307	50816979	rs2356871	chr1:50351307:T:C	intergenic	ELAVL4;DMRTA2	dist=147522;dist=66244	C	T	0.3062	16/90/12	1	Imputed	0.98874	2.14642	1.38141	3.33508	0.0006802	3.16736	2.10174	1.35945	3.24933	0.000833418	3.07914	0.266263	0.293948	0.132937	0.476143	0.44683	0.320687
1	50351313	50816985	rs113640950	chr1:50351313:C:G	intergenic	ELAVL4;DMRTA2	dist=147528;dist=66238	G	C	0.3062	16/90/12	1	Imputed	0.98881	2.14642	1.38141	3.33508	0.0006802	3.16736	2.10174	1.35945	3.24933	0.000833418	3.07914	0.266263	0.293948	0.132937	0.476143	0.44683	0.320687
1	50351847	50817519	rs1109340	chr1:50351847:A:G	intergenic	ELAVL4;DMRTA2	dist=148062;dist=65704	G	A	0.2872	14/86/12	1	Imputed	0.99005	2.09615	1.34586	3.26469	0.00106	2.97469	2.05538	1.32608	3.18577	0.00127176	2.89559	0.25643	0.295389	0.133929	0.475149	0.44683	0.318291
1	50352216	50817888	rs59206857	chr1:50352216:G:T	intergenic	ELAVL4;DMRTA2	dist=148431;dist=65335	T	G	0.2872	14/86/12	1	Imputed	0.99004	2.09615	1.34586	3.26469	0.00106	2.97469	2.05538	1.32608	3.18577	0.00127176	2.89559	0.25643	0.295389	0.133929	0.475149	0.447853	0.31849
1	50352280	50817952	rs17386190	chr1:50352280:T:C	intergenic	ELAVL4;DMRTA2	dist=148495;dist=65271	C	T	0.2872	14/86/12	1	Imputed	0.98979	2.09615	1.34586	3.26469	0.00106	2.97469	2.05538	1.32608	3.18577	0.00127176	2.89559	0.253404	0.293948	0.133929	0.475149	0.436605	0.315296
1	50352369	50818041	rs57062342	chr1:50352369:A:G	intergenic	ELAVL4;DMRTA2	dist=148584;dist=65182	G	A	0.2872	14/86/12	1	Imputed	0.99005	2.09615	1.34586	3.26469	0.00106	2.97469	2.05538	1.32608	3.18577	0.00127176	2.89559	0.25643	0.295389	0.133929	0.475149	0.44683	0.318291
1	50353308	50818980	rs140976600	chr1:50353308:AAAATT:A	intergenic	ELAVL4;DMRTA2	dist=149523;dist=64243	A	AAAATT	0.2855	14/85/12	1	Imputed	0.98996	2.12018	1.36158	3.30143	0.0008799	3.05557	2.07838	1.3412	3.22075	0.00106188	2.97392	0.25643	0.295389	0.133929	0.475149	0.44683	0.318291
1	50353413	50819085	rs4301669	chr1:50353413:A:G	intergenic	ELAVL4;DMRTA2	dist=149628;dist=64138	G	A	0.2872	14/86/12	1	Imputed	0.99002	2.09615	1.34586	3.26469	0.00106	2.97469	2.05538	1.32608	3.18577	0.00127176	2.89559	0.25643	0.295389	0.133929	0.476143	0.44683	0.31849
1	50353440	50819112	rs11804849	chr1:50353440:C:G	intergenic	ELAVL4;DMRTA2	dist=149655;dist=64111	G	C	0.2872	14/86/12	1	Imputed	0.99002	2.09615	1.34586	3.26469	0.00106	2.97469	2.05538	1.32608	3.18577	0.00127176	2.89559	0.25643	0.295389	0.133929	0.476143	0.44683	0.31849
1	50353571	50819243	rs11804870	chr1:50353571:C:T	intergenic	ELAVL4;DMRTA2	dist=149786;dist=63980	T	C	0.2872	14/86/12	1	Imputed	0.98974	2.09615	1.34586	3.26469	0.00106	2.97469	2.05538	1.32608	3.18577	0.00127176	2.89559	0.25643	0.295389	0.133929	0.475149	0.44683	0.318291
1	50353873	50819545	rs11811316	chr1:50353873:G:A	intergenic	ELAVL4;DMRTA2	dist=150088;dist=63678	A	G	0.2872	14/86/12	1	Imputed	0.98932	2.09615	1.34586	3.26469	0.00106	2.97469	2.05538	1.32608	3.18577	0.00127176	2.89559	0.25643	0.295389	0.133929	0.475149	0.44683	0.318291
1	50354664	50820336	rs11205713	chr1:50354664:T:C	intergenic	ELAVL4;DMRTA2	dist=150879;dist=62887	C	T	0.282	13/85/12	1	Imputed	0.98443	2.16041	1.38285	3.3752	0.0007135	3.14661	2.1166	1.36135	3.29085	0.000868524	3.06122	0.242814	0.292507	0.133929	0.463221	0.443763	0.311302
1	50354749	50820421	rs11205714	chr1:50354749:A:T	intergenic	ELAVL4;DMRTA2	dist=150964;dist=62802	T	A	0.2872	14/86/12	1	Imputed	0.9893	2.09615	1.34586	3.26469	0.00106	2.97469	2.05538	1.32608	3.18577	0.00127176	2.89559	0.253404	0.293948	0.133929	0.475149	0.437628	0.315495
1	50354852	50820524	rs35063572	chr1:50354852:G:A	intergenic	ELAVL4;DMRTA2	dist=151067;dist=62699	A	G	0.2872	14/86/12	1	Imputed	0.98926	2.09615	1.34586	3.26469	0.00106	2.97469	2.05538	1.32608	3.18577	0.00127176	2.89559	0.25643	0.29683	0.133929	0.475149	0.447853	0.31869
1	50354889	50820561	rs12569137	chr1:50354889:G:A	intergenic	ELAVL4;DMRTA2	dist=151104;dist=62662	A	G	0.2872	14/86/12	1	Imputed	0.98931	2.09615	1.34586	3.26469	0.00106	2.97469	2.05538	1.32608	3.18577	0.00127176	2.89559	0.25643	0.295389	0.133929	0.475149	0.447853	0.31849
1	50354951	50820623	rs12569139	chr1:50354951:G:A	intergenic	ELAVL4;DMRTA2	dist=151166;dist=62600	A	G	0.2889	14/87/12	1	Imputed	0.98934	2.0699	1.32896	3.22393	0.001291	2.88907	2.03051	1.30991	3.14752	0.00153945	2.81263	0.25643	0.295389	0.133929	0.475149	0.447853	0.31849
1	50355631	50821303	rs61780657	chr1:50355631:C:T	intergenic	ELAVL4;DMRTA2	dist=151846;dist=61920	T	C	0.2872	14/86/12	1	Imputed	0.98931	2.09615	1.34586	3.26469	0.00106	2.97469	2.05538	1.32608	3.18577	0.00127176	2.89559	0.25643	0.295389	0.133929	0.474155	0.44683	0.318091
1	50355710	50821382	rs59559528	chr1:50355710:G:A	intergenic	ELAVL4;DMRTA2	dist=151925;dist=61841	A	G	0.2872	14/86/12	1	Imputed	0.98932	2.09615	1.34586	3.26469	0.00106	2.97469	2.05538	1.32608	3.18577	0.00127176	2.89559	0.25643	0.295389	0.133929	0.474155	0.447853	0.318291
1	50356075	50821747	rs58872976	chr1:50356075:G:C	intergenic	ELAVL4;DMRTA2	dist=152290;dist=61476	C	G	0.2958	16/85/12	0.7312	Imputed	0.98937	2.14856	1.38999	3.32113	0.0005779	3.23815	2.10499	1.36827	3.23838	0.000707502	3.15027	0.266263	0.29683	0.133929	0.474155	0.447853	0.321086
1	50356214	50821886	rs1875640	chr1:50356214:C:G	intergenic	ELAVL4;DMRTA2	dist=152429;dist=61337	G	C	0.2872	14/86/12	1	Imputed	0.98927	2.09615	1.34586	3.26469	0.00106	2.97469	2.05538	1.32608	3.18577	0.00127176	2.89559	0.25643	0.29683	0.133929	0.474155	0.447853	0.31849
1	50356331	50822003	rs1875639	chr1:50356331:T:G	intergenic	ELAVL4;DMRTA2	dist=152546;dist=61220	G	T	0.2872	14/86/12	1	Imputed	0.98929	2.09615	1.34586	3.26469	0.00106	2.97469	2.05538	1.32608	3.18577	0.00127176	2.89559	0.25643	0.295389	0.133929	0.474155	0.447853	0.318291
1	50356427	50822099	rs4082671	chr1:50356427:T:C	intergenic	ELAVL4;DMRTA2	dist=152642;dist=61124	C	T	0.2872	14/86/12	1	Imputed	0.98928	2.09615	1.34586	3.26469	0.00106	2.97469	2.05538	1.32608	3.18577	0.00127176	2.89559	0.25643	0.295389	0.133929	0.474155	0.447853	0.318291
1	50356692	50822364	rs6680349	chr1:50356692:G:A	intergenic	ELAVL4;DMRTA2	dist=152907;dist=60859	A	G	0.2889	14/87/12	1	Imputed	0.98692	2.06804	1.32758	3.22148	0.001313	2.88174	2.02888	1.30866	3.14547	0.00156449	2.80563	0.25643	0.295389	0.133929	0.474155	0.447853	0.318291
1	50356763	50822435	rs3862266	chr1:50356763:G:A	intergenic	ELAVL4;DMRTA2	dist=152978;dist=60788	A	G	0.1176	2/35/189	0.6725	Imputed	0.9821	3.61467	1.98924	6.56826	2.48e-05	4.60555	3.47663	1.92441	6.28087	3.63796e-05	4.43914	0.091528	0.198847	0.000992063	0.294235	0.211656	0.152356
1	50356893	50822565	rs3862267	chr1:50356893:T:C	intergenic	ELAVL4;DMRTA2	dist=153108;dist=60658	C	T	0.2889	14/87/12	1	Imputed	0.98685	2.06804	1.32758	3.22148	0.001313	2.88174	2.02888	1.30866	3.14547	0.00156449	2.80563	0.25643	0.295389	0.133929	0.474155	0.447853	0.318291
1	50357048	50822720	rs3897206	chr1:50357048:T:C	intergenic	ELAVL4;DMRTA2	dist=153263;dist=60503	C	T	0.2889	14/87/12	1	Imputed	0.98691	2.06804	1.32758	3.22148	0.001313	2.88174	2.02888	1.30866	3.14547	0.00156449	2.80563	0.25643	0.295389	0.133929	0.474155	0.447853	0.318291
1	50357201	50822873	rs11576814	chr1:50357201:G:A	intergenic	ELAVL4;DMRTA2	dist=153416;dist=60350	A	G	0.2889	14/87/12	1	Imputed	0.98689	2.06804	1.32758	3.22148	0.001313	2.88174	2.02888	1.30866	3.14547	0.00156449	2.80563	0.257186	0.295389	0.134921	0.474155	0.44683	0.31849
1	50357293	50822965	rs11577207	chr1:50357293:G:A	intergenic	ELAVL4;DMRTA2	dist=153508;dist=60258	A	G	0.2872	14/87/12	1	Imputed	0.98669	1.99691	1.28001	3.11531	0.002306	2.63714	1.96183	1.26333	3.04652	0.00269131	2.57004	0.25643	0.295389	0.133929	0.474155	0.447853	0.318291
1	50357374	50823046	rs17382178	chr1:50357374:C:T	intergenic	ELAVL4;DMRTA2	dist=153589;dist=60177	T	C	0.2889	14/87/12	1	Imputed	0.98599	2.06804	1.32758	3.22148	0.001313	2.88174	2.02888	1.30866	3.14547	0.00156449	2.80563	0.25643	0.295389	0.133929	0.474155	0.448875	0.31849
1	50357559	50823231	rs17382199	chr1:50357559:T:C	intergenic	ELAVL4;DMRTA2	dist=153774;dist=59992	C	T	0.2889	14/87/12	1	Imputed	0.98673	2.06804	1.32758	3.22148	0.001313	2.88174	2.02888	1.30866	3.14547	0.00156449	2.80563	0.25643	0.295389	0.133929	0.474155	0.447853	0.318291
1	50370662	50836334	rs2356865	chr1:50370662:C:T	intergenic	ELAVL4;DMRTA2	dist=166877;dist=46889	T	C	0.1817	4/61/161	0.7957	Imputed	0.98389	2.82074	1.66466	4.77971	0.0001163	3.93442	2.7487	1.63091	4.6326	0.000146665	3.83367	0.155068	0.190202	0.00297619	0.293241	0.231084	0.171925
1	50374823	50840495	rs111529796	chr1:50374823:C:A	intergenic	ELAVL4;DMRTA2	dist=171038;dist=42728	A	C	0.1817	4/61/161	0.7957	Imputed	0.98388	2.82074	1.66466	4.77971	0.0001163	3.93442	2.7487	1.63091	4.6326	0.000146665	3.83367	0.155825	0.190202	0.00297619	0.293241	0.231084	0.172125
1	50378177	50843849	rs76645092	chr1:50378177:G:C	intergenic	ELAVL4;DMRTA2	dist=174392;dist=39374	C	G	0.1817	4/61/161	0.7957	Imputed	0.98388	2.82074	1.66466	4.77971	0.0001163	3.93442	2.7487	1.63091	4.6326	0.000146665	3.83367	0.155825	0.188761	0.00297619	0.293241	0.231084	0.171925
1	50389229	50854901	rs11584889	chr1:50389229:T:C	intergenic	ELAVL4;DMRTA2	dist=185444;dist=28322	C	T	0.1817	5/59/162	1	Imputed	0.99565	3.00116	1.76921	5.09097	4.586e-05	4.33857	2.91625	1.72944	4.9175	5.94732e-05	4.22568	0.153555	0.188761	0.00297619	0.297217	0.233129	0.172524
1	50395118	50860790	rs11205719	chr1:50395118:T:A	intergenic	ELAVL4;DMRTA2	dist=191333;dist=22433	A	T	0.3149	21/85/12	0.3229	Imputed	0.99392	2.29424	1.47809	3.56103	0.000214	3.66959	2.24341	1.45331	3.46306	0.000264578	3.57745	0.304085	0.206052	0.00297619	0.298211	0.233129	0.214856
1	50396080	50861752	rs80309456	chr1:50396080:T:C	intergenic	ELAVL4;DMRTA2	dist=192295;dist=21471	C	T	0.237	11/72/14	0.6854	Imputed	0.99438	2.47366	1.52802	4.00454	0.0002289	3.64035	2.41823	1.50176	3.89399	0.000280151	3.55261	0.206505	0.193084	0.00297619	0.297217	0.233129	0.187101
1	50397530	50863202	rs3907676	chr1:50397530:A:G	intergenic	ELAVL4;DMRTA2	dist=193745;dist=20021	G	A	0.1799	5/59/162	1	Imputed	0.99585	2.82074	1.66829	4.7693	0.0001086	3.96417	2.74912	1.63509	4.62217	0.00013629	3.86554	0.153555	0.190202	0.00297619	0.297217	0.231084	0.172324
1	50398162	50863834	rs79568404	chr1:50398162:G:C	intergenic	ELAVL4;DMRTA2	dist=194377;dist=19389	C	G	0.2785	16/80/13	0.4751	Imputed	0.99547	2.27914	1.44364	3.59819	0.0004055	3.39201	2.23163	1.42195	3.50236	0.000481436	3.31746	0.24584	0.201729	0.00297619	0.298211	0.240286	0.20028
1	50399949	50865621	rs77077069	chr1:50399949:A:G	intergenic	ELAVL4;DMRTA2	dist=196164;dist=17602	G	A	0.2751	15/81/13	0.5935	Imputed	0.99561	2.28142	1.43197	3.63477	0.0005193	3.28458	2.2347	1.411	3.53926	0.000608933	3.21543	0.242814	0.201729	0.00297619	0.298211	0.231084	0.197684
1	50413500	50879172	rs3862269	chr1:50413500:A:T	intergenic	ELAVL4;DMRTA2	dist=209715;dist=4051	T	A	0.1799	5/59/162	1	Imputed	0.99617	2.82074	1.66829	4.7693	0.0001086	3.96417	2.74912	1.63509	4.62217	0.00013629	3.86554	0.152042	0.190202	0.00297619	0.297217	0.230061	0.171725
1	50416002	50881674	rs17363827	chr1:50416002:G:A	intergenic	ELAVL4;DMRTA2	dist=212217;dist=1549	A	G	0.1799	5/59/162	1	Imputed	0.99615	2.82074	1.66829	4.7693	0.0001086	3.96417	2.74912	1.63509	4.62217	0.00013629	3.86554	0.152042	0.188761	0.00297619	0.290258	0.216769	0.167532
1	50435406	50901078	rs17382304	chr1:50435406:C:T	intergenic	DMRTA2;FAF1	dist=11959;dist=5857	T	C	0.2111	9/64/153	0.5007	Genotype	0.99996	2.37168	1.47107	3.82367	0.0003943	3.40417	2.32529	1.44929	3.73076	0.000468018	3.32974	0.191377	0.20317	0.00297619	0.297217	0.224949	0.182907
1	50445485	50911157	rs718257	chr1:50445485:G:A	intronic	FAF1		A	G	0.1869	6/60/160	0.8071	Genotype	1	2.71556	1.63772	4.50277	0.0001081	3.96617	2.64796	1.60547	4.36737	0.000136505	3.86485	0.153555	0.200288	0.00297619	0.302187	0.225971	0.173722
1	50448372	50914044	rs188211343	chr1:50448372:C:CT	intronic	FAF1		CT	C	0.1972	8/60/158	0.4733	Imputed	0.99421	2.5297	1.5578	4.10797	0.0001756	3.75548	2.47333	1.53063	3.99663	0.000216786	3.66397	0.17171	0.201729	0.00297619	0.305169	0.237219	0.18151
1	50460550	50926222	rs78885842	chr1:50460550:T:A	intronic	FAF1		A	T	0.1869	6/60/160	0.8071	Imputed	0.99679	2.71556	1.63772	4.50277	0.0001081	3.96617	2.64796	1.60547	4.36737	0.000136505	3.86485	0.154312	0.20317	0.00297619	0.308151	0.238241	0.177915
1	50472787	50938459	rs17382596	chr1:50472787:T:G	intronic	FAF1		G	T	0.1869	6/60/160	0.8071	Imputed	0.99674	2.71556	1.63772	4.50277	0.0001081	3.96617	2.64796	1.60547	4.36737	0.000136505	3.86485	0.153555	0.20317	0.00297619	0.309145	0.236196	0.177516
1	50489324	50954996	rs3862271	chr1:50489324:T:C	intronic	FAF1		C	T	0.2111	9/64/153	0.5007	Imputed	0.99547	2.37168	1.47107	3.82367	0.0003943	3.40417	2.32529	1.44929	3.73076	0.000468018	3.32974	0.192133	0.206052	0.00297619	0.309145	0.237219	0.188299
1	50501888	50967560	rs76027421	chr1:50501888:C:A	intronic	FAF1		A	C	0.2111	9/64/153	0.5007	Imputed	0.9952	2.37168	1.47107	3.82367	0.0003943	3.40417	2.32529	1.44929	3.73076	0.000468018	3.32974	0.192133	0.207493	0.00297619	0.307157	0.237219	0.188099
1	50506343	50972015	rs78012880	chr1:50506343:G:A	intronic	FAF1		A	G	0.1869	6/60/160	0.8071	Genotype	0.99999	2.71556	1.63772	4.50277	0.0001081	3.96617	2.64796	1.60547	4.36737	0.000136505	3.86485	0.153555	0.198847	0.00297619	0.305169	0.235174	0.175919
1	54294956	54760629	rs115558627	chr1:54294956:C:A	intronic	SSBP3		A	C	0.06574	0/21/205	1	Imputed	0.98765	3.09256	1.43885	6.64696	0.003827	2.41714	3.04226	1.42124	6.51214	0.00416598	2.38028	0.0453858	0.00144092	0	0	0	0.0121805
1	54991257	55456930	rs2495514	chr1:54991257:T:G	intronic	TMEM61		T	G	0.199	4/94/128	0.003859	Imputed	0.97762	0.372507	0.191328	0.725253	0.003677	2.43451	0.387822	0.202105	0.744197	0.00439277	2.35726	0.184569	0.110951	0.360119	0.199801	0.182004	0.21226
1	54992037	55457710	rs2500326	chr1:54992037:G:A	exonic	TMEM61		G	A	0.199	4/94/128	0.003859	Imputed	0.97988	0.372507	0.191328	0.725253	0.003677	2.43451	0.387822	0.202105	0.744197	0.00439277	2.35726	0.183812	0.112392	0.362103	0.199801	0.180982	0.21246
1	54992142	55457815	rs2495513	chr1:54992142:C:T	UTR3	TMEM61	NM_182532:c.*39C>T	C	T	0.199	4/94/128	0.003859	Genotype	0.99998	0.372507	0.191328	0.725253	0.003677	2.43451	0.387822	0.202105	0.744197	0.00439277	2.35726	0.183812	0.110951	0.362103	0.199801	0.182004	0.21246
1	54992602	55458275	rs2075393	chr1:54992602:A:G	downstream	TMEM61	dist=309	A	G	0.199	4/94/128	0.003859	Imputed	0.97952	0.372507	0.191328	0.725253	0.003677	2.43451	0.387822	0.202105	0.744197	0.00439277	2.35726	0.187595	0.115274	0.362103	0.203777	0.189162	0.216254
1	54993018	55458691	rs2500329	chr1:54993018:G:A	downstream	TMEM61	dist=725	G	A	0.199	4/94/128	0.003859	Imputed	0.97915	0.372507	0.191328	0.725253	0.003677	2.43451	0.387822	0.202105	0.744197	0.00439277	2.35726	0.187595	0.115274	0.363095	0.203777	0.189162	0.216454
1	54993180	55458853	rs2500330	chr1:54993180:C:T	downstream	TMEM61	dist=887	C	T	0.199	4/94/128	0.003859	Imputed	0.97916	0.372507	0.191328	0.725253	0.003677	2.43451	0.387822	0.202105	0.744197	0.00439277	2.35726	0.187595	0.115274	0.363095	0.202783	0.189162	0.216254
1	54993811	55459484	rs10888892	chr1:54993811:C:T	intergenic	TMEM61;BSND	dist=1518;dist=5133	C	T	0.199	4/94/128	0.003859	Imputed	0.9789	0.372507	0.191328	0.725253	0.003677	2.43451	0.387822	0.202105	0.744197	0.00439277	2.35726	0.186838	0.116715	0.363095	0.202783	0.189162	0.216254
1	54994085	55459758	rs9436501	chr1:54994085:C:A	intergenic	TMEM61;BSND	dist=1792;dist=4859	C	A	0.1972	4/94/128	0.003859	Imputed	0.97861	0.337564	0.170261	0.669265	0.001868	2.72862	0.353074	0.181017	0.688672	0.00225618	2.64663	0.183812	0.116715	0.362103	0.202783	0.189162	0.215256
1	54994102	55459775	rs9436502	chr1:54994102:C:T	intergenic	TMEM61;BSND	dist=1809;dist=4842	C	T	0.1972	4/94/128	0.003859	Imputed	0.97865	0.337564	0.170261	0.669265	0.001868	2.72862	0.353074	0.181017	0.688672	0.00225618	2.64663	0.183812	0.116715	0.362103	0.202783	0.189162	0.215256
1	54994119	55459792	rs9436503	chr1:54994119:C:A	intergenic	TMEM61;BSND	dist=1826;dist=4825	C	A	0.1972	4/94/128	0.003859	Imputed	0.97866	0.337564	0.170261	0.669265	0.001868	2.72862	0.353074	0.181017	0.688672	0.00225618	2.64663	0.183812	0.116715	0.361111	0.202783	0.189162	0.215056
1	54994264	55459937	rs2500331	chr1:54994264:T:C	intergenic	TMEM61;BSND	dist=1971;dist=4680	T	C	0.1972	4/94/128	0.003859	Imputed	0.97797	0.337564	0.170261	0.669265	0.001868	2.72862	0.353074	0.181017	0.688672	0.00225618	2.64663	0.184569	0.116715	0.362103	0.202783	0.188139	0.215256
1	54994518	55460191	rs2500332	chr1:54994518:A:G	intergenic	TMEM61;BSND	dist=2225;dist=4426	A	G	0.1972	4/94/128	0.003859	Imputed	0.97806	0.337564	0.170261	0.669265	0.001868	2.72862	0.353074	0.181017	0.688672	0.00225618	2.64663	0.180787	0.116715	0.360119	0.202783	0.188139	0.213858
1	54994534	55460207	rs2500333	chr1:54994534:G:T	intergenic	TMEM61;BSND	dist=2241;dist=4410	G	T	0.1972	4/94/128	0.003859	Imputed	0.97865	0.337564	0.170261	0.669265	0.001868	2.72862	0.353074	0.181017	0.688672	0.00225618	2.64663	0.184569	0.116715	0.362103	0.202783	0.189162	0.215455
1	54994584	55460257	rs2495486	chr1:54994584:C:T	intergenic	TMEM61;BSND	dist=2291;dist=4360	C	T	0.1938	4/92/130	0.006263	Imputed	0.97829	0.353101	0.178255	0.699449	0.002838	2.54699	0.369269	0.1895	0.719578	0.00342425	2.46543	0.183812	0.116715	0.362103	0.202783	0.189162	0.215256
1	54995410	55461083	rs2495485	chr1:54995410:C:T	intergenic	TMEM61;BSND	dist=3117;dist=3534	C	T	0.1938	4/92/130	0.006263	Imputed	0.9766	0.353101	0.178255	0.699449	0.002838	2.54699	0.369269	0.1895	0.719578	0.00342425	2.46543	0.183812	0.116715	0.362103	0.202783	0.189162	0.215256
1	54995821	55461494	rs2500335	chr1:54995821:G:A	intergenic	TMEM61;BSND	dist=3528;dist=3123	G	A	0.1955	4/93/129	0.006347	Imputed	0.97675	0.344728	0.173879	0.683447	0.002289	2.64035	0.360795	0.185001	0.703635	0.00277696	2.55643	0.185325	0.116715	0.363095	0.203777	0.189162	0.216054
1	54996007	55461680	rs2495484	chr1:54996007:C:T	intergenic	TMEM61;BSND	dist=3714;dist=2937	C	T	0.1955	4/93/129	0.006347	Imputed	0.97637	0.344728	0.173879	0.683447	0.002289	2.64035	0.360795	0.185001	0.703635	0.00277696	2.55643	0.185325	0.116715	0.362103	0.202783	0.189162	0.215655
1	54996123	55461796	rs2500336	chr1:54996123:A:G	intergenic	TMEM61;BSND	dist=3830;dist=2821	A	G	0.1955	4/93/129	0.006347	Imputed	0.97672	0.344728	0.173879	0.683447	0.002289	2.64035	0.360795	0.185001	0.703635	0.00277696	2.55643	0.185325	0.116715	0.360119	0.202783	0.186094	0.214657
1	58139408	58605080	rs4406656	chr1:58139408:G:A	intronic	DAB1		A	G	0.2042	11/83/13	0.8517	Imputed	0.99506	0.312235	0.156235	0.624	0.0009827	3.00758	0.329703	0.16836	0.645666	0.00121305	2.91612	0.199697	0.154179	0.373016	0.186879	0.289366	0.243211
1	58596430	59062102	rs10465804	chr1:58596430:G:A	intergenic	TACSTD2;MYSM1	dist=18936;dist=58309	A	G	0.09516	2/29/195	0.3303	Imputed	0.98579	3.05567	1.62444	5.74792	0.0005308	3.27507	2.97464	1.58763	5.5734	0.000666653	3.1761	0.0832073	0.0691643	0.0744048	0.0994036	0.121677	0.0902556
1	58597232	59062904	rs17372453	chr1:58597232:A:G	intergenic	TACSTD2;MYSM1	dist=19738;dist=57507	G	A	0.09516	2/29/195	0.3303	Imputed	0.98579	3.05567	1.62444	5.74792	0.0005308	3.27507	2.97464	1.58763	5.5734	0.000666653	3.1761	0.0832073	0.0691643	0.0744048	0.0994036	0.121677	0.0902556
1	58597560	59063232	rs57925801	chr1:58597560:C:T	intergenic	TACSTD2;MYSM1	dist=20066;dist=57179	T	C	0.09516	2/29/195	0.3303	Imputed	0.98618	3.05567	1.62444	5.74792	0.0005308	3.27507	2.97464	1.58763	5.5734	0.000666653	3.1761	0.0832073	0.0691643	0.0744048	0.0994036	0.121677	0.0902556
1	58597729	59063401	rs57043686	chr1:58597729:G:A	intergenic	TACSTD2;MYSM1	dist=20235;dist=57010	A	G	0.09516	2/29/195	0.3303	Imputed	0.98618	3.05567	1.62444	5.74792	0.0005308	3.27507	2.97464	1.58763	5.5734	0.000666653	3.1761	0.0832073	0.0691643	0.0753968	0.0994036	0.121677	0.0904553
1	58599704	59065376	rs11587264	chr1:58599704:T:C	intergenic	TACSTD2;MYSM1	dist=22210;dist=55035	C	T	0.09516	2/29/195	0.3303	Imputed	0.98875	3.05567	1.62444	5.74792	0.0005308	3.27507	2.97464	1.58763	5.5734	0.000666653	3.1761	0.0832073	0.0691643	0.0744048	0.0994036	0.121677	0.0902556
1	58600813	59066485	rs12566630	chr1:58600813:G:A	intergenic	TACSTD2;MYSM1	dist=23319;dist=53926	A	G	0.09516	2/29/195	0.3303	Imputed	0.98875	3.05567	1.62444	5.74792	0.0005308	3.27507	2.97464	1.58763	5.5734	0.000666653	3.1761	0.0832073	0.0691643	0.0744048	0.0994036	0.121677	0.0902556
1	58600984	59066656	rs12567616	chr1:58600984:T:A	intergenic	TACSTD2;MYSM1	dist=23490;dist=53755	A	T	0.09516	2/29/195	0.3303	Imputed	0.98875	3.05567	1.62444	5.74792	0.0005308	3.27507	2.97464	1.58763	5.5734	0.000666653	3.1761	0.0832073	0.0706052	0.0744048	0.0994036	0.121677	0.0904553
1	58601628	59067300	rs72674199	chr1:58601628:A:G	intergenic	TACSTD2;MYSM1	dist=24134;dist=53111	G	A	0.09516	2/29/195	0.3303	Imputed	0.98875	3.05567	1.62444	5.74792	0.0005308	3.27507	2.97464	1.58763	5.5734	0.000666653	3.1761	0.0832073	0.0691643	0.0744048	0.0994036	0.121677	0.0902556
1	58603358	59069030	rs11584589	chr1:58603358:G:A	intergenic	TACSTD2;MYSM1	dist=25864;dist=51381	A	G	0.09343	2/28/196	0.3024	Imputed	0.97939	3.16768	1.67691	5.98376	0.000381	3.41908	3.07983	1.63662	5.79571	0.00048813	3.31146	0.0832073	0.0691643	0.0753968	0.0994036	0.121677	0.0904553
1	58604737	59070409	rs56011712	chr1:58604737:A:G	intergenic	TACSTD2;MYSM1	dist=27243;dist=50002	G	A	0.09343	2/28/196	0.3024	Imputed	0.97939	3.16768	1.67691	5.98376	0.000381	3.41908	3.07983	1.63662	5.79571	0.00048813	3.31146	0.0832073	0.0691643	0.0744048	0.0994036	0.121677	0.0902556
1	58609625	59075297	rs72676705	chr1:58609625:A:G	intergenic	TACSTD2;MYSM1	dist=32131;dist=45114	G	A	0.09343	2/28/196	0.3024	Imputed	0.9797	3.16768	1.67691	5.98376	0.000381	3.41908	3.07983	1.63662	5.79571	0.00048813	3.31146	0.0832073	0.0691643	0.0744048	0.0994036	0.121677	0.0902556
1	58613196	59078868	rs142328553	chr1:58613196:TA:T	intergenic	TACSTD2;MYSM1	dist=35702;dist=41543	T	TA	0.08997	2/25/199	0.2241	Imputed	0.98778	3.99483	2.08278	7.66217	3.071e-05	4.51272	3.8406	2.01252	7.32921	4.48048e-05	4.34868	0.0816944	0.073487	0.0724206	0.0984095	0.0981595	0.0852636
1	58617284	59082956	rs72676710	chr1:58617284:C:T	intergenic	TACSTD2;MYSM1	dist=39790;dist=37455	T	C	0.1125	3/34/189	0.3927	Imputed	0.9884	3.10496	1.68865	5.70917	0.0002661	3.57496	3.01485	1.64797	5.51547	0.00034226	3.46564	0.109682	0.0706052	0.0734127	0.0984095	0.097137	0.0922524
1	58618471	59084143	rs11582185	chr1:58618471:C:G	intergenic	TACSTD2;MYSM1	dist=40977;dist=36268	G	C	0.08997	2/25/199	0.2241	Imputed	0.9857	3.99483	2.08278	7.66217	3.071e-05	4.51272	3.8406	2.01252	7.32921	4.48048e-05	4.34868	0.0816944	0.0691643	0.0674603	0.0974155	0.0940695	0.0826677
1	58619467	59085139	rs199626916	chr1:58619467:G:GA	intergenic	TACSTD2;MYSM1	dist=41973;dist=35272	GA	G	0.1176	2/37/187	0.7005	Imputed	0.97685	3.1393	1.72838	5.702	0.0001723	3.76371	3.05038	1.6874	5.5143	0.000222542	3.65259	0.125567	0.0806916	0.0714286	0.0924453	0.099182	0.0966454
1	58621660	59087332	rs74860828	chr1:58621660:C:T	intergenic	TACSTD2;MYSM1	dist=44166;dist=33079	T	C	0.154	5/45/176	0.342	Imputed	0.98645	2.77319	1.62491	4.73293	0.0001843	3.73447	2.70458	1.59179	4.59529	0.000234307	3.63021	0.155068	0.0850144	0.0664683	0.0904573	0.0869121	0.101238
1	58622107	59087779	rs59590779	chr1:58622107:T:C	intergenic	TACSTD2;MYSM1	dist=44613;dist=32632	C	T	0.1471	4/45/177	0.5205	Imputed	0.98638	2.84624	1.64731	4.91777	0.0001772	3.75154	2.7747	1.61352	4.77152	0.000224528	3.64873	0.155068	0.0835735	0.0555556	0.0904573	0.0828221	0.0980431
1	58622203	59087875	rs61070091	chr1:58622203:G:T	intergenic	TACSTD2;MYSM1	dist=44709;dist=32536	T	G	0.1471	4/45/177	0.5205	Imputed	0.98638	2.84624	1.64731	4.91777	0.0001772	3.75154	2.7747	1.61352	4.77152	0.000224528	3.64873	0.155068	0.0835735	0.0555556	0.0904573	0.0828221	0.0980431
1	58622301	59087973	rs60698357	chr1:58622301:T:C	intergenic	TACSTD2;MYSM1	dist=44807;dist=32438	C	T	0.09862	3/27/196	0.1001	Imputed	0.98159	3.24138	1.73823	6.04439	0.0002167	3.66414	3.1412	1.69195	5.83182	0.000287967	3.54066	0.114221	0.0778098	0.0555556	0.0904573	0.0817996	0.086262
1	58622347	59088019	rs72676714	chr1:58622347:G:A	intergenic	TACSTD2;MYSM1	dist=44853;dist=32392	A	G	0.09862	3/27/196	0.1001	Imputed	0.98159	3.24138	1.73823	6.04439	0.0002167	3.66414	3.1412	1.69195	5.83182	0.000287967	3.54066	0.114221	0.0778098	0.0555556	0.0924453	0.0817996	0.0866613
1	58622382	59088054	rs72676715	chr1:58622382:T:G	intergenic	TACSTD2;MYSM1	dist=44888;dist=32357	G	T	0.09862	3/27/196	0.1001	Imputed	0.98159	3.24138	1.73823	6.04439	0.0002167	3.66414	3.1412	1.69195	5.83182	0.000287967	3.54066	0.114221	0.0778098	0.0555556	0.0904573	0.0817996	0.086262
1	58622644	59088316	rs11811899	chr1:58622644:T:G	intergenic	TACSTD2;MYSM1	dist=45150;dist=32095	G	T	0.1003	3/28/195	0.1161	Imputed	0.98188	3.11429	1.67467	5.79146	0.0003324	3.47834	3.02561	1.63363	5.60365	0.000430108	3.36642	0.121029	0.0778098	0.0555556	0.0904573	0.0817996	0.0880591
1	58623011	59088683	rs12562546	chr1:58623011:A:G	intergenic	TACSTD2;MYSM1	dist=45517;dist=31728	G	A	0.09862	3/27/196	0.1001	Imputed	0.97998	3.24138	1.73823	6.04439	0.0002167	3.66414	3.1412	1.69195	5.83182	0.000287967	3.54066	0.114221	0.0778098	0.0555556	0.0904573	0.0817996	0.086262
1	58623344	59089016	rs12564701	chr1:58623344:C:T	intergenic	TACSTD2;MYSM1	dist=45850;dist=31395	T	C	0.09862	3/27/196	0.1001	Imputed	0.98159	3.24138	1.73823	6.04439	0.0002167	3.66414	3.1412	1.69195	5.83182	0.000287967	3.54066	0.114221	0.0778098	0.0555556	0.0904573	0.0817996	0.086262
1	58623442	59089114	rs6661551	chr1:58623442:G:T	intergenic	TACSTD2;MYSM1	dist=45948;dist=31297	T	G	0.09862	3/27/196	0.1001	Imputed	0.98159	3.24138	1.73823	6.04439	0.0002167	3.66414	3.1412	1.69195	5.83182	0.000287967	3.54066	0.114221	0.0778098	0.0555556	0.0904573	0.0817996	0.086262
1	58623473	59089145	rs6661394	chr1:58623473:C:T	intergenic	TACSTD2;MYSM1	dist=45979;dist=31266	T	C	0.09862	3/27/196	0.1001	Imputed	0.98159	3.24138	1.73823	6.04439	0.0002167	3.66414	3.1412	1.69195	5.83182	0.000287967	3.54066	0.114221	0.0778098	0.0555556	0.0904573	0.0817996	0.086262
1	58623537	59089209	rs6674319	chr1:58623537:T:C	intergenic	TACSTD2;MYSM1	dist=46043;dist=31202	C	T	0.09689	3/27/196	0.1001	Imputed	0.98511	3.04652	1.63141	5.68911	0.000472	3.32606	2.96095	1.59202	5.50698	0.000606238	3.21736	0.114221	0.0778098	0.0555556	0.0904573	0.0817996	0.086262
1	58623615	59089287	rs6661513	chr1:58623615:C:G	intergenic	TACSTD2;MYSM1	dist=46121;dist=31124	G	C	0.09689	3/27/196	0.1001	Imputed	0.98511	3.04652	1.63141	5.68911	0.000472	3.32606	2.96095	1.59202	5.50698	0.000606238	3.21736	0.114221	0.0778098	0.0555556	0.0904573	0.0817996	0.086262
1	58623628	59089300	rs6661592	chr1:58623628:C:T	intergenic	TACSTD2;MYSM1	dist=46134;dist=31111	T	C	0.09689	3/27/196	0.1001	Imputed	0.98511	3.04652	1.63141	5.68911	0.000472	3.32606	2.96095	1.59202	5.50698	0.000606238	3.21736	0.114221	0.0778098	0.0555556	0.0904573	0.0817996	0.086262
1	58623822	59089494	rs6661969	chr1:58623822:G:C	intergenic	TACSTD2;MYSM1	dist=46328;dist=30917	C	G	0.09689	3/27/196	0.1001	Imputed	0.9851	3.04652	1.63141	5.68911	0.000472	3.32606	2.96095	1.59202	5.50698	0.000606238	3.21736	0.114977	0.0778098	0.0555556	0.0904573	0.0817996	0.0864617
1	58623862	59089534	rs6661808	chr1:58623862:C:G	intergenic	TACSTD2;MYSM1	dist=46368;dist=30877	G	C	0.09689	3/27/196	0.1001	Imputed	0.98511	3.04652	1.63141	5.68911	0.000472	3.32606	2.96095	1.59202	5.50698	0.000606238	3.21736	0.114221	0.0778098	0.0555556	0.0904573	0.0817996	0.086262
1	58623918	59089590	rs6661896	chr1:58623918:C:A	intergenic	TACSTD2;MYSM1	dist=46424;dist=30821	A	C	0.09689	3/27/196	0.1001	Imputed	0.98509	3.04652	1.63141	5.68911	0.000472	3.32606	2.96095	1.59202	5.50698	0.000606238	3.21736	0.114221	0.0778098	0.0555556	0.0904573	0.0817996	0.086262
1	58624113	59089785	rs11578212	chr1:58624113:A:G	intergenic	TACSTD2;MYSM1	dist=46619;dist=30626	G	A	0.09689	3/27/196	0.1001	Imputed	0.98187	3.04652	1.63141	5.68911	0.000472	3.32606	2.96095	1.59202	5.50698	0.000606238	3.21736	0.114221	0.0778098	0.0555556	0.0904573	0.0817996	0.086262
1	58624245	59089917	rs58488453	chr1:58624245:C:G	intergenic	TACSTD2;MYSM1	dist=46751;dist=30494	G	C	0.09689	3/27/196	0.1001	Imputed	0.98477	3.04652	1.63141	5.68911	0.000472	3.32606	2.96095	1.59202	5.50698	0.000606238	3.21736	0.114221	0.0778098	0.0545635	0.0904573	0.0817996	0.0860623
1	58624276	59089948	rs61203902	chr1:58624276:C:G	intergenic	TACSTD2;MYSM1	dist=46782;dist=30463	G	C	0.09689	3/27/196	0.1001	Imputed	0.9851	3.04652	1.63141	5.68911	0.000472	3.32606	2.96095	1.59202	5.50698	0.000606238	3.21736	0.114221	0.0778098	0.0555556	0.0904573	0.0817996	0.086262
1	58624401	59090073	rs11804694	chr1:58624401:C:G	intergenic	TACSTD2;MYSM1	dist=46907;dist=30338	G	C	0.09862	3/28/195	0.1161	Imputed	0.98535	2.92706	1.57136	5.4524	0.0007153	3.14551	2.85018	1.53626	5.28786	0.000894945	3.0482	0.120272	0.0778098	0.0555556	0.0904573	0.0817996	0.0878594
1	58624449	59090121	rs60217618	chr1:58624449:T:G	intergenic	TACSTD2;MYSM1	dist=46955;dist=30290	G	T	0.09689	3/27/196	0.1001	Imputed	0.9851	3.04652	1.63141	5.68911	0.000472	3.32606	2.96095	1.59202	5.50698	0.000606238	3.21736	0.114221	0.0778098	0.0555556	0.0904573	0.0817996	0.086262
1	58624535	59090207	rs61552468	chr1:58624535:C:T	intergenic	TACSTD2;MYSM1	dist=47041;dist=30204	T	C	0.09689	3/27/196	0.1001	Imputed	0.98511	3.04652	1.63141	5.68911	0.000472	3.32606	2.96095	1.59202	5.50698	0.000606238	3.21736	0.114221	0.0778098	0.0555556	0.0904573	0.0817996	0.086262
1	58624579	59090251	rs57166198	chr1:58624579:T:C	intergenic	TACSTD2;MYSM1	dist=47085;dist=30160	C	T	0.09689	3/27/196	0.1001	Imputed	0.98511	3.04652	1.63141	5.68911	0.000472	3.32606	2.96095	1.59202	5.50698	0.000606238	3.21736	0.114221	0.0778098	0.0555556	0.0904573	0.0817996	0.086262
1	58624716	59090388	rs11590060	chr1:58624716:G:A	intergenic	TACSTD2;MYSM1	dist=47222;dist=30023	A	G	0.09689	3/27/196	0.1001	Imputed	0.98511	3.04652	1.63141	5.68911	0.000472	3.32606	2.96095	1.59202	5.50698	0.000606238	3.21736	0.114221	0.0792507	0.0555556	0.0904573	0.0817996	0.0864617
1	58624724	59090396	rs11578706	chr1:58624724:A:G	intergenic	TACSTD2;MYSM1	dist=47230;dist=30015	G	A	0.09689	3/27/196	0.1001	Imputed	0.98511	3.04652	1.63141	5.68911	0.000472	3.32606	2.96095	1.59202	5.50698	0.000606238	3.21736	0.114221	0.0778098	0.0565476	0.0904573	0.0817996	0.0864617
1	58624784	59090456	rs11578722	chr1:58624784:A:G	intergenic	TACSTD2;MYSM1	dist=47290;dist=29955	G	A	0.09689	3/27/196	0.1001	Imputed	0.98511	3.04652	1.63141	5.68911	0.000472	3.32606	2.96095	1.59202	5.50698	0.000606238	3.21736	0.114221	0.0778098	0.0555556	0.0904573	0.0817996	0.086262
1	58624851	59090523	rs11578726	chr1:58624851:A:G	intergenic	TACSTD2;MYSM1	dist=47357;dist=29888	G	A	0.09689	3/27/196	0.1001	Imputed	0.98511	3.04652	1.63141	5.68911	0.000472	3.32606	2.96095	1.59202	5.50698	0.000606238	3.21736	0.114221	0.0778098	0.0555556	0.0904573	0.0817996	0.086262
1	58625313	59090985	rs72676717	chr1:58625313:C:T	intergenic	TACSTD2;MYSM1	dist=47819;dist=29426	T	C	0.08824	2/26/198	0.2492	Imputed	0.98392	3.04348	1.58137	5.8574	0.0008623	3.06434	2.96262	1.54569	5.67845	0.0010683	2.97131	0.111195	0.0778098	0.0555556	0.0904573	0.0817996	0.0854633
1	58625330	59091002	rs72676720	chr1:58625330:G:A	intergenic	TACSTD2;MYSM1	dist=47836;dist=29409	A	G	0.08824	2/26/198	0.2492	Imputed	0.98392	3.04348	1.58137	5.8574	0.0008623	3.06434	2.96262	1.54569	5.67845	0.0010683	2.97131	0.111195	0.0778098	0.0555556	0.0904573	0.0817996	0.0854633
1	58625433	59091105	rs55742964	chr1:58625433:A:G	intergenic	TACSTD2;MYSM1	dist=47939;dist=29306	G	A	0.08824	2/26/198	0.2492	Imputed	0.98392	3.04348	1.58137	5.8574	0.0008623	3.06434	2.96262	1.54569	5.67845	0.0010683	2.97131	0.111195	0.0778098	0.0555556	0.0904573	0.0817996	0.0854633
1	58625662	59091334	rs56097207	chr1:58625662:A:C	intergenic	TACSTD2;MYSM1	dist=48168;dist=29077	C	A	0.08824	2/26/198	0.2492	Imputed	0.98392	3.04348	1.58137	5.8574	0.0008623	3.06434	2.96262	1.54569	5.67845	0.0010683	2.97131	0.111195	0.0778098	0.0555556	0.0914513	0.0817996	0.0856629
1	58626169	59091841	rs59450768	chr1:58626169:T:C	intergenic	TACSTD2;MYSM1	dist=48675;dist=28570	C	T	0.08824	2/26/198	0.2492	Imputed	0.98392	3.04348	1.58137	5.8574	0.0008623	3.06434	2.96262	1.54569	5.67845	0.0010683	2.97131	0.111195	0.0778098	0.0555556	0.0904573	0.0817996	0.0854633
1	58626250	59091922	rs58626572	chr1:58626250:G:A	intergenic	TACSTD2;MYSM1	dist=48756;dist=28489	A	G	0.08824	2/26/198	0.2492	Imputed	0.98392	3.04348	1.58137	5.8574	0.0008623	3.06434	2.96262	1.54569	5.67845	0.0010683	2.97131	0.111195	0.0778098	0.0555556	0.0904573	0.0817996	0.0854633
1	58626270	59091942	rs60869327	chr1:58626270:A:G	intergenic	TACSTD2;MYSM1	dist=48776;dist=28469	G	A	0.08824	2/26/198	0.2492	Imputed	0.98392	3.04348	1.58137	5.8574	0.0008623	3.06434	2.96262	1.54569	5.67845	0.0010683	2.97131	0.111195	0.0778098	0.0555556	0.0904573	0.0817996	0.0854633
1	58626829	59092501	rs72676723	chr1:58626829:T:C	intergenic	TACSTD2;MYSM1	dist=49335;dist=27910	C	T	0.08824	2/26/198	0.2492	Imputed	0.98392	3.04348	1.58137	5.8574	0.0008623	3.06434	2.96262	1.54569	5.67845	0.0010683	2.97131	0.111195	0.0792507	0.0555556	0.0904573	0.0817996	0.0856629
1	58627393	59093065	rs72676724	chr1:58627393:G:C	intergenic	TACSTD2;MYSM1	dist=49899;dist=27346	C	G	0.08824	2/26/198	0.2492	Imputed	0.98392	3.04348	1.58137	5.8574	0.0008623	3.06434	2.96262	1.54569	5.67845	0.0010683	2.97131	0.111195	0.0778098	0.0555556	0.0904573	0.0817996	0.0854633
1	58627476	59093148	rs2273045	chr1:58627476:T:C	intergenic	TACSTD2;MYSM1	dist=49982;dist=27263	C	T	0.08824	2/26/198	0.2492	Imputed	0.98392	3.04348	1.58137	5.8574	0.0008623	3.06434	2.96262	1.54569	5.67845	0.0010683	2.97131	0.111195	0.0778098	0.0555556	0.0904573	0.0817996	0.0854633
1	58627942	59093614	rs72676726	chr1:58627942:T:A	intergenic	TACSTD2;MYSM1	dist=50448;dist=26797	A	T	0.08824	2/26/198	0.2492	Imputed	0.98392	3.04348	1.58137	5.8574	0.0008623	3.06434	2.96262	1.54569	5.67845	0.0010683	2.97131	0.111195	0.0778098	0.0555556	0.0904573	0.0817996	0.0854633
1	58628176	59093848	rs72676729	chr1:58628176:C:T	intergenic	TACSTD2;MYSM1	dist=50682;dist=26563	T	C	0.08824	2/26/198	0.2492	Imputed	0.98392	3.04348	1.58137	5.8574	0.0008623	3.06434	2.96262	1.54569	5.67845	0.0010683	2.97131	0.111195	0.0778098	0.0555556	0.0904573	0.0817996	0.0854633
1	58628388	59094060	rs72676731	chr1:58628388:A:G	intergenic	TACSTD2;MYSM1	dist=50894;dist=26351	G	A	0.08824	2/26/198	0.2492	Imputed	0.98392	3.04348	1.58137	5.8574	0.0008623	3.06434	2.96262	1.54569	5.67845	0.0010683	2.97131	0.111195	0.0778098	0.0555556	0.0904573	0.0828221	0.0856629
1	58629007	59094679	rs59469255	chr1:58629007:A:T	intergenic	TACSTD2;MYSM1	dist=51513;dist=25732	T	A	0.08824	2/26/198	0.2492	Imputed	0.9965	3.04348	1.58137	5.8574	0.0008623	3.06434	2.96262	1.54569	5.67845	0.0010683	2.97131	0.111195	0.0778098	0.0555556	0.0904573	0.0817996	0.0854633
1	58633701	59099373	rs1492719	chr1:58633701:C:G	intergenic	TACSTD2;MYSM1	dist=56207;dist=21038	G	C	0.07266	1/21/204	0.4453	Imputed	0.99759	4.0471	2.00092	8.18572	0.0001004	3.99827	3.89838	1.93505	7.85375	0.000140531	3.85223	0.080938	0.0763689	0.0555556	0.0904573	0.0828221	0.077476
1	59971252	60436924	rs877494	chr1:59971252:C:G	intergenic	CYP2J2;C1orf87	dist=44454;dist=19142	G	C	0.4654	52/121/5	0.3515	Imputed	0.97823	0.46879	0.294321	0.746682	0.00142	2.84771	0.480539	0.303863	0.759941	0.00172488	2.76324	0.460666	0.553314	0.766865	0.671968	0.688139	0.622005
1	60036952	60502624	rs17120030	chr1:60036952:G:A	intronic	C1orf87		A	G	0.2491	12/73/14	0.5535	Genotype	0.99745	1.87911	1.20814	2.92273	0.005126	2.29022	1.8532	1.19646	2.87044	0.00571937	2.24265	0.238275	0.17147	0.0863095	0.205765	0.130879	0.170927
1	60960152	61425824	rs12030799	chr1:60960152:G:A	ncRNA_intr	NFIA-AS2		A	G	0.07266	1/22/203	0.475	Imputed	0.9698	3.10806	1.50399	6.42296	0.002198	2.65797	3.05616	1.48517	6.2889	0.00241099	2.6178	0.070348	0.103746	0.300595	0.0894632	0.316973	0.173323
1	60969378	61435050	rs12049236	chr1:60969378:C:T	ncRNA_intr	NFIA-AS2		T	C	0.0692	1/21/204	0.4453	Imputed	0.98756	2.90955	1.39154	6.08356	0.004536	2.34333	2.86897	1.37893	5.96911	0.00480877	2.31797	0.0673222	0.103746	0.30754	0.0874751	0.317996	0.173722
1	60988581	61454253	rs111633693	chr1:60988581:G:T	intergenic	NFIA-AS2;NFIA	dist=17805;dist=88693	T	G	0.1609	3/53/170	0.7757	Imputed	0.99641	2.45322	1.42575	4.22114	0.001193	2.92336	2.40152	1.40183	4.11411	0.0014235	2.84664	0.158094	0.0115274	0	0	0	0.0433307
1	61031108	61496780	rs75504014	chr1:61031108:T:C	intergenic	NFIA-AS2;NFIA	dist=60332;dist=46166	C	T	0.07266	0/24/202	1	Imputed	0.98724	2.94174	1.44675	5.98154	0.002881	2.54046	2.88616	1.42412	5.84918	0.00327141	2.48527	0.0582451	0.00864553	0	0	0	0.0165735
1	62176921	62642593	rs10558878	chr1:62176921:TGA:T	intergenic	PATJ;L1TD1	dist=13002;dist=17881	T	TGA	0.1834	7/54/165	0.302	Imputed	0.98838	2.67219	1.60238	4.45626	0.0001654	3.78146	2.60585	1.57028	4.32437	0.0002104	3.67695	0.184569	0.144092	0.178571	0.225646	0.425358	0.233027
1	62727599	63193270	rs12029452	chr1:62727599:A:C	intergenic	DOCK7;ATG4C	dist=39231;dist=56507	C	A	0.08304	0/28/198	1	Genotype	1	2.7456	1.36106	5.53857	0.004789	2.31976	2.70211	1.34585	5.42512	0.00518616	2.28515	0.0900151	0.106628	0.15873	0.190855	0.285276	0.164537
1	62728306	63193977	rs12023282	chr1:62728306:G:A	intergenic	DOCK7;ATG4C	dist=39938;dist=55800	A	G	0.08304	0/28/198	1	Genotype	1	2.7456	1.36106	5.53857	0.004789	2.31976	2.70211	1.34585	5.42512	0.00518616	2.28515	0.0900151	0.106628	0.15873	0.190855	0.284254	0.164337
1	62731481	63197152	rs12049254	chr1:62731481:G:C	intergenic	DOCK7;ATG4C	dist=43113;dist=52625	C	G	0.08304	0/28/198	1	Imputed	0.99749	2.7456	1.36106	5.53857	0.004789	2.31976	2.70211	1.34585	5.42512	0.00518616	2.28515	0.0900151	0.106628	0.15873	0.190855	0.285276	0.164537
1	62734645	63200316	rs12024044	chr1:62734645:G:A	intergenic	DOCK7;ATG4C	dist=46277;dist=49461	A	G	0.08304	0/28/198	1	Imputed	0.99741	2.7456	1.36106	5.53857	0.004789	2.31976	2.70211	1.34585	5.42512	0.00518616	2.28515	0.0900151	0.106628	0.15873	0.190855	0.285276	0.164537
1	62948350	63414021	rs72919166	chr1:62948350:G:A	intergenic	ATG4C;LINC01739	dist=83079;dist=52147	A	G	0.1955	10/82/13	0.7037	Imputed	0.98613	0.319499	0.157968	0.646207	0.001498	2.82449	0.338149	0.170983	0.668748	0.00183052	2.73743	0.213313	0.0216138	0	0.000994036	0	0.0595048
1	63339979	63805650	rs36107206	chr1:63339979:T:C	intergenic	MIR6068;ALG6	dist=12995;dist=27611	C	T	0.0519	0/16/210	1	Imputed	0.97856	3.78483	1.63454	8.76389	0.001893	2.72285	3.68552	1.599	8.4947	0.00220054	2.65747	0.0279879	0.131124	0.16369	0.172962	0.173824	0.127196
1	65855628	66321311	rs35478578	chr1:65855628:G:A	intronic	PDE4B		A	G	0.2128	7/68/151	1	Imputed	0.99484	2.18825	1.36157	3.51683	0.001215	2.91542	2.14938	1.34332	3.43911	0.00141918	2.84796	0.204236	0.164265	0.160714	0.129225	0.198364	0.173722
1	66353940	66819623	rs598961	chr1:66353940:G:A	intronic	PDE4B		A	G	0.3633	21/106/9	0.368	Imputed	0.99113	2.34574	1.4905	3.6917	0.0002291	3.63997	2.29161	1.46436	3.5862	0.000284195	3.54638	0.372163	0.589337	0.668651	0.491054	0.481595	0.507188
1	67160435	67626118	rs6684024	chr1:67160435:G:A	intergenic	C1orf141;IL23R	dist=25464;dist=6051	G	A	0.1038	1/35/190	1	Imputed	0.9798	2.61797	1.37128	4.99811	0.003533	2.45186	2.57955	1.35751	4.90168	0.00381346	2.41868	0.130862	0.0965418	0.00396825	0.159046	0.0286299	0.086262
1	67166023	67631706	rs6683455	chr1:67166023:C:T	upstream	IL23R	dist=463	C	T	0.1038	1/35/190	1	Imputed	0.98548	2.61797	1.37128	4.99811	0.003533	2.45186	2.57955	1.35751	4.90168	0.00381346	2.41868	0.130106	0.0965418	0.00396825	0.159046	0.0286299	0.0860623
1	67649091	68114774	rs1998763	chr1:67649091:A:G	intergenic	SERBP1;GADD45A	dist=218651;dist=36086	G	A	0.1886	9/80/137	0.6947	Imputed	0.97802	0.295526	0.143992	0.606531	0.000889	3.0511	0.313228	0.155958	0.629092	0.00110368	2.95716	0.238275	0.0806916	0.100198	0.0735586	0.124744	0.133387
1	67686002	68151685	rs3783466	chr1:67686002:C:T	intronic	GADD45A		T	C	0.2543	14/102/1	0.1466	Genotype	0.99997	0.32078	0.172043	0.598107	0.0003474	3.45917	0.334737	0.182177	0.615055	0.000422037	3.37465	0.297277	0.139769	0.0327381	0.161034	0.0899796	0.154353
1	75324364	75790049	rs1249658	chr1:75324364:A:G	intronic	SLC44A5		G	A	0.2336	7/77/142	0.5334	Imputed	0.992	2.09971	1.31679	3.34813	0.00183	2.73755	2.06151	1.2986	3.27261	0.00215391	2.66677	0.260968	0.0158501	0	0.00198807	0	0.0714856
1	76758093	77223778	rs924297	chr1:76758093:A:G	intergenic	ST6GALNAC3;ST6GALNAC5	dist=120777;dist=10931	G	A	0.128	2/43/181	1	Genotype	0.99953	2.5741	1.45183	4.56389	0.001211	2.91686	2.51926	1.42732	4.44657	0.00143572	2.84293	0.096823	0.278098	0.0218254	0.186879	0.199387	0.144968
1	76758944	77224629	rs13376094	chr1:76758944:C:G	intergenic	ST6GALNAC3;ST6GALNAC5	dist=121628;dist=10846	G	C	0.09689	0/34/192	0.6202	Imputed	0.99769	2.79547	1.48348	5.26779	0.001473	2.8318	2.73627	1.45784	5.13579	0.00172775	2.76252	0.0885023	0.00720461	0	0	0	0.024361
1	76766739	77232424	rs17099605	chr1:76766739:G:A	intergenic	ST6GALNAC3;ST6GALNAC5	dist=129423;dist=10066	A	G	0.1021	0/36/190	0.3723	Imputed	0.99786	2.82922	1.51453	5.28511	0.001108	2.95546	2.76849	1.48818	5.15028	0.00130323	2.88498	0.0945537	0.00720461	0	0	0	0.0259585
1	76768661	77234346	rs12096517	chr1:76768661:C:T	intergenic	ST6GALNAC3;ST6GALNAC5	dist=131345;dist=98747	T	C	0.1021	0/36/190	0.3723	Imputed	0.99787	2.82922	1.51453	5.28511	0.001108	2.95546	2.76849	1.48818	5.15028	0.00130323	2.88498	0.0945537	0.00864553	0.000992063	0	0	0.0263578
1	76771739	77237424	rs12090277	chr1:76771739:G:C	intergenic	ST6GALNAC3;ST6GALNAC5	dist=134423;dist=95669	C	G	0.1021	0/36/190	0.3723	Imputed	0.99787	2.82922	1.51453	5.28511	0.001108	2.95546	2.76849	1.48818	5.15028	0.00130323	2.88498	0.0953101	0.00720461	0	0	0	0.0261581
1	76775954	77241639	rs116760390	chr1:76775954:T:C	intergenic	ST6GALNAC3;ST6GALNAC5	dist=138638;dist=91454	C	T	0.1021	0/36/190	0.3723	Imputed	0.99792	2.82922	1.51453	5.28511	0.001108	2.95546	2.76849	1.48818	5.15028	0.00130323	2.88498	0.0960666	0.00720461	0	0	0	0.0263578
1	76776791	77242476	rs116075284	chr1:76776791:G:A	intergenic	ST6GALNAC3;ST6GALNAC5	dist=139475;dist=90617	A	G	0.1003	0/35/191	0.3736	Imputed	0.99818	2.88926	1.5438	5.40731	0.000908	3.04191	2.8258	1.51565	5.26845	0.00108158	2.96594	0.091528	0.00720461	0	0	0	0.0251597
1	76778053	77243738	rs11162206	chr1:76778053:T:C	intergenic	ST6GALNAC3;ST6GALNAC5	dist=140737;dist=89355	C	T	0.09689	0/34/192	0.6202	Imputed	0.99808	2.80948	1.49019	5.29678	0.00141	2.85078	2.74985	1.46424	5.16422	0.00165525	2.78114	0.0892587	0.00576369	0	0.000994036	0	0.0245607
1	76781768	77247453	rs9943149	chr1:76781768:C:G	intergenic	ST6GALNAC3;ST6GALNAC5	dist=144452;dist=85640	G	C	0.05709	0/16/210	1	Imputed	0.99725	4.94808	2.20709	11.0931	0.0001037	3.98422	4.73556	2.12219	10.5671	0.000146207	3.83503	0.0484115	0	0	0	0	0.0127796
1	76781859	77247544	rs9943271	chr1:76781859:G:A	intergenic	ST6GALNAC3;ST6GALNAC5	dist=144543;dist=85549	A	G	0.05709	0/16/210	1	Genotype	0.99999	4.94808	2.20709	11.0931	0.0001037	3.98422	4.73556	2.12219	10.5671	0.000146207	3.83503	0.0484115	0	0	0	0	0.0127796
1	76783072	77248757	rs11162208	chr1:76783072:G:T	intergenic	ST6GALNAC3;ST6GALNAC5	dist=145756;dist=84336	T	G	0.06747	0/21/205	1	Imputed	0.99749	4.11237	1.92016	8.80741	0.0002734	3.5632	3.971	1.86358	8.46157	0.000353208	3.45197	0.0658094	0.00288184	0	0	0	0.0177716
1	76783276	77248961	rs11162209	chr1:76783276:T:C	intergenic	ST6GALNAC3;ST6GALNAC5	dist=145960;dist=84132	C	T	0.0692	0/22/204	1	Imputed	0.99715	3.94717	1.85429	8.40223	0.0003686	3.43344	3.82005	1.80342	8.09174	0.000465519	3.33206	0.070348	0.00288184	0	0	0	0.0189696
1	76784290	77249975	rs12063156	chr1:76784290:C:A	intergenic	ST6GALNAC3;ST6GALNAC5	dist=146974;dist=83118	A	C	0.05709	0/16/210	1	Imputed	0.99725	4.94808	2.20709	11.0931	0.0001037	3.98422	4.73556	2.12219	10.5671	0.000146207	3.83503	0.0484115	0	0	0	0	0.0127796
1	76784315	77250000	rs9943107	chr1:76784315:C:T	intergenic	ST6GALNAC3;ST6GALNAC5	dist=146999;dist=83093	T	C	0.07093	0/23/203	1	Imputed	0.99401	3.8	1.79043	8.06509	0.0005076	3.29448	3.68101	1.74372	7.77064	0.000629474	3.20102	0.075643	0.00288184	0	0	0	0.0203674
1	76786244	77251929	rs12092979	chr1:76786244:T:C	intergenic	ST6GALNAC3;ST6GALNAC5	dist=148928;dist=81164	C	T	0.05709	0/16/210	1	Imputed	0.99724	4.94808	2.20709	11.0931	0.0001037	3.98422	4.73556	2.12219	10.5671	0.000146207	3.83503	0.0484115	0	0	0	0	0.0127796
1	76786246	77251931	rs12091816	chr1:76786246:A:G	intergenic	ST6GALNAC3;ST6GALNAC5	dist=148930;dist=81162	G	A	0.07093	0/23/203	1	Imputed	0.99404	3.8	1.79043	8.06509	0.0005076	3.29448	3.68101	1.74372	7.77064	0.000629474	3.20102	0.0763994	0.00432277	0	0	0	0.0207668
1	76786812	77252497	rs12093204	chr1:76786812:T:G	intergenic	ST6GALNAC3;ST6GALNAC5	dist=149496;dist=80596	G	T	0.07093	0/23/203	1	Imputed	0.99402	3.8	1.79043	8.06509	0.0005076	3.29448	3.68101	1.74372	7.77064	0.000629474	3.20102	0.0763994	0.00288184	0	0	0	0.0205671
1	76788096	77253781	rs78402345	chr1:76788096:A:G	intergenic	ST6GALNAC3;ST6GALNAC5	dist=150780;dist=79312	G	A	0.05709	0/16/210	1	Imputed	0.98516	4.94808	2.20709	11.0931	0.0001037	3.98422	4.73556	2.12219	10.5671	0.000146207	3.83503	0.0491679	0	0	0	0	0.0129792
1	76788988	77254673	rs12058646	chr1:76788988:G:C	intergenic	ST6GALNAC3;ST6GALNAC5	dist=151672;dist=78420	C	G	0.05363	0/15/211	1	Imputed	0.98453	4.68797	2.05326	10.7035	0.0002446	3.61154	4.50336	1.97994	10.2429	0.000331703	3.47925	0.0484115	0	0	0	0	0.0127796
1	76789626	77255311	rs12070715	chr1:76789626:C:T	intergenic	ST6GALNAC3;ST6GALNAC5	dist=152310;dist=77782	T	C	0.1194	2/37/187	0.7005	Imputed	0.98641	3.05873	1.70728	5.47996	0.000171	3.767	2.9752	1.66735	5.3089	0.000223907	3.64993	0.105144	0.0115274	0	0.00198807	0.0102249	0.0317492
1	76790394	77256079	rs11799456	chr1:76790394:T:A	intergenic	ST6GALNAC3;ST6GALNAC5	dist=153078;dist=77014	A	T	0.1228	2/38/186	1	Imputed	0.98863	3.15188	1.76514	5.62808	0.0001039	3.98338	3.06258	1.72264	5.44477	0.000137524	3.86162	0.105144	0.0115274	0	0.00198807	0.0102249	0.0317492
1	76792120	77257805	rs12059513	chr1:76792120:T:A	intergenic	ST6GALNAC3;ST6GALNAC5	dist=154804;dist=75288	A	T	0.05882	0/17/209	1	Imputed	0.97519	4.48169	2.03117	9.88864	0.0002035	3.69144	4.31594	1.9637	9.48584	0.000273049	3.56376	0.0574887	0	0	0	0	0.0151757
1	76960126	77425811	rs139027403	chr1:76960126:C:T	intronic	ST6GALNAC5		T	C	0.0519	0/16/210	1	Imputed	0.98325	4.10005	1.82944	9.18886	0.00061	3.21467	3.96954	1.77717	8.86648	0.000772547	3.11208	0.0680787	0.00432277	0	0	0	0.0185703
1	76960446	77426131	rs150661241	chr1:76960446:T:G	intronic	ST6GALNAC5		G	T	0.0519	0/16/210	1	Imputed	0.98324	4.10005	1.82944	9.18886	0.00061	3.21467	3.96954	1.77717	8.86648	0.000772547	3.11208	0.0680787	0.00432277	0	0	0	0.0185703
1	76962440	77428125	rs77034560	chr1:76962440:G:T	intronic	ST6GALNAC5		T	G	0.0519	0/16/210	1	Imputed	0.98388	4.10005	1.82944	9.18886	0.00061	3.21467	3.96954	1.77717	8.86648	0.000772547	3.11208	0.0680787	0.00432277	0	0	0	0.0185703
1	76968075	77433760	rs145222399	chr1:76968075:A:T	intronic	ST6GALNAC5		T	A	0.0519	0/16/210	1	Imputed	0.98958	4.10005	1.82944	9.18886	0.00061	3.21467	3.96954	1.77717	8.86648	0.000772547	3.11208	0.0688351	0.00432277	0	0	0	0.01877
1	76969290	77434975	rs114785371	chr1:76969290:A:G	intronic	ST6GALNAC5		G	A	0.0519	0/16/210	1	Imputed	0.98958	4.10005	1.82944	9.18886	0.00061	3.21467	3.96954	1.77717	8.86648	0.000772547	3.11208	0.0688351	0.00432277	0	0	0	0.01877
1	80911389	81377074	rs112216978	chr1:80911389:T:C	intergenic	LINC01781;LOC101927434	dist=264601;dist=60249	C	T	0.07266	0/24/202	1	Imputed	0.98792	3.26089	1.59303	6.67496	0.001221	2.91328	3.18171	1.56088	6.48564	0.00144565	2.83994	0.0635401	0.00720461	0	0	0	0.0177716
1	80917705	81383390	rs111784902	chr1:80917705:C:T	intergenic	LINC01781;LOC101927434	dist=270917;dist=59617	T	C	0.0692	0/23/203	1	Imputed	0.99492	3.24463	1.53419	6.86201	0.002072	2.68361	3.18306	1.5118	6.70188	0.00230367	2.63758	0.0612708	0.00720461	0	0.000994036	0	0.0173722
1	80920075	81385760	rs76677579	chr1:80920075:C:T	intergenic	LINC01781;LOC101927434	dist=273287;dist=59380	T	C	0.0692	0/23/203	1	Imputed	0.99624	3.24463	1.53419	6.86201	0.002072	2.68361	3.18306	1.5118	6.70188	0.00230367	2.63758	0.0612708	0.00720461	0	0	0	0.0171725
1	80920094	81385779	rs79266794	chr1:80920094:T:C	intergenic	LINC01781;LOC101927434	dist=273306;dist=59378	C	T	0.0692	0/23/203	1	Imputed	0.99624	3.24463	1.53419	6.86201	0.002072	2.68361	3.18306	1.5118	6.70188	0.00230367	2.63758	0.0612708	0.00720461	0	0	0	0.0171725
1	80920235	81385920	rs112307011	chr1:80920235:G:A	intergenic	LINC01781;LOC101927434	dist=273447;dist=59364	A	G	0.0692	0/23/203	1	Imputed	0.99624	3.24463	1.53419	6.86201	0.002072	2.68361	3.18306	1.5118	6.70188	0.00230367	2.63758	0.0612708	0.00720461	0	0	0	0.0171725
1	80923962	81389647	rs1933326	chr1:80923962:A:T	intergenic	LINC01781;LOC101927434	dist=277174;dist=58991	T	A	0.0692	0/23/203	1	Imputed	0.99907	3.24463	1.53419	6.86201	0.002072	2.68361	3.18306	1.5118	6.70188	0.00230367	2.63758	0.0612708	0.00720461	0	0	0	0.0171725
1	80926253	81391938	rs76550657	chr1:80926253:G:A	intergenic	LINC01781;LOC101927434	dist=279465;dist=58762	A	G	0.0692	0/23/203	1	Imputed	0.99907	3.24463	1.53419	6.86201	0.002072	2.68361	3.18306	1.5118	6.70188	0.00230367	2.63758	0.0612708	0.00720461	0	0	0	0.0171725
1	80929871	81395556	rs1338131	chr1:80929871:C:A	intergenic	LINC01781;LOC101927434	dist=283083;dist=58400	A	C	0.0692	0/23/203	1	Imputed	0.99907	3.24463	1.53419	6.86201	0.002072	2.68361	3.18306	1.5118	6.70188	0.00230367	2.63758	0.0612708	0.00720461	0	0	0	0.0171725
1	80933347	81399032	rs74340733	chr1:80933347:A:T	intergenic	LINC01781;LOC101927434	dist=286559;dist=58053	T	A	0.0692	0/23/203	1	Imputed	0.99893	3.24463	1.53419	6.86201	0.002072	2.68361	3.18306	1.5118	6.70188	0.00230367	2.63758	0.0612708	0.00720461	0	0	0	0.0171725
1	80934017	81399702	rs138073833	chr1:80934017:A:C	intergenic	LINC01781;LOC101927434	dist=287229;dist=57986	C	A	0.0692	0/23/203	1	Imputed	0.99881	3.24463	1.53419	6.86201	0.002072	2.68361	3.18306	1.5118	6.70188	0.00230367	2.63758	0.0612708	0.00720461	0	0	0	0.0171725
1	80936060	81401745	rs112771274	chr1:80936060:G:A	intergenic	LINC01781;LOC101927434	dist=289272;dist=57782	A	G	0.0692	0/23/203	1	Imputed	0.99879	3.24463	1.53419	6.86201	0.002072	2.68361	3.18306	1.5118	6.70188	0.00230367	2.63758	0.0612708	0.00720461	0	0.000994036	0	0.0173722
1	80936240	81401925	rs12566435	chr1:80936240:G:A	intergenic	LINC01781;LOC101927434	dist=289452;dist=57764	A	G	0.4931	54/104/6	0.2849	Genotype	0.99998	0.541723	0.355063	0.826514	0.004456	2.35105	0.551819	0.363704	0.837231	0.00518581	2.28518	0.494705	0.536023	0.190476	0.741551	0.570552	0.503594
1	80936559	81402244	rs11584283	chr1:80936559:T:C	intergenic	LINC01781;LOC101927434	dist=289771;dist=57732	C	T	0.3651	42/98/86	0.166	Imputed	0.99451	0.466919	0.291043	0.749075	0.00159	2.7986	0.480331	0.302053	0.763833	0.00194621	2.71081	0.360817	0.501441	0.1875	0.699801	0.360941	0.413538
1	80946016	81411701	rs201986810	chr1:80946016:CT:C	intergenic	LINC01781;LOC101927434	dist=299228;dist=56786	C	CT	0.0692	0/23/203	1	Imputed	0.99469	3.24463	1.53419	6.86201	0.002072	2.68361	3.18306	1.5118	6.70188	0.00230367	2.63758	0.0605144	0.00720461	0	0	0	0.0169728
1	80952259	81417944	rs113564216	chr1:80952259:C:T	intergenic	LINC01781;LOC101927434	dist=305471;dist=56162	T	C	0.0692	0/23/203	1	Imputed	0.9893	3.24463	1.53419	6.86201	0.002072	2.68361	3.18306	1.5118	6.70188	0.00230367	2.63758	0.0612708	0.00720461	0	0	0	0.0171725
1	80952737	81418422	rs77987222	chr1:80952737:A:G	intergenic	LINC01781;LOC101927434	dist=305949;dist=56114	G	A	0.06747	0/22/204	1	Imputed	0.98905	3.37367	1.59029	7.15696	0.001531	2.81502	3.30296	1.56391	6.97583	0.00173411	2.76092	0.0612708	0.00720461	0	0	0	0.0171725
1	81462944	81928629	rs75595403	chr1:81462944:A:G	intergenic	LINC01781;LOC101927434	dist=816156;dist=50936	G	A	0.1003	4/28/194	0.03892	Imputed	0.98247	2.65223	1.42344	4.94178	0.002127	2.67223	2.60151	1.4045	4.81871	0.00236525	2.62612	0.0839637	0.0403458	0.0228175	0.0765408	0.100204	0.0672923
1	82098757	82564441	rs12027789	chr1:82098757:T:A	intergenic	ADGRL2;LINC01362	dist=104825;dist=80442	A	T	0.1713	4/56/166	1	Genotype	0.99926	2.20604	1.32167	3.68219	0.002471	2.60713	2.16741	1.30409	3.60227	0.00284219	2.54635	0.132375	0.361671	0.303571	0.456262	0.320041	0.300319
1	83663247	84128930	rs6576916	chr1:83663247:G:A	ncRNA_intr	LINC01725		G	A	0.1211	1/39/186	1	Imputed	0.98834	3.32344	1.88214	5.86844	3.467e-05	4.46005	3.22306	1.83408	5.66393	4.72856e-05	4.32527	0.136157	0.0144092	0.000992063	0.0119284	0	0.0405351
1	83685138	84150821	rs146338235	chr1:83685138:A:G	ncRNA_intr	LINC01725		G	A	0.09862	1/32/193	1	Imputed	0.99356	2.87485	1.56428	5.28342	0.0006714	3.17302	2.81125	1.53629	5.14428	0.000800188	3.09681	0.102874	0.0100865	0.000992063	0.0119284	0	0.0311502
1	83688368	84154051	rs144825085	chr1:83688368:T:G	ncRNA_intr	LINC01725		G	T	0.1211	1/39/186	1	Imputed	0.97962	3.29366	1.86683	5.81103	3.878e-05	4.41139	3.19419	1.81931	5.6081	5.2574e-05	4.27923	0.135401	0.0158501	0.00198413	0.0119284	0.00102249	0.0409345
1	83688790	84154473	rs58842909	chr1:83688790:T:G	ncRNA_intr	LINC01725		G	T	0.2976	9/100/11	0.03734	Imputed	0.98374	2.56177	1.58197	4.14844	0.0001308	3.88339	2.49998	1.55316	4.02398	0.000161287	3.7924	0.332829	0.0345821	0.00198413	0.0149105	0.00204499	0.0964457
1	83689510	84155193	rs75367456	chr1:83689510:G:A	ncRNA_intr	LINC01725		A	G	0.128	2/41/183	1	Imputed	0.98046	2.97725	1.71604	5.1654	0.0001038	3.9838	2.90083	1.67953	5.01022	0.000133619	3.87413	0.143722	0.0158501	0.00198413	0.0119284	0.00102249	0.043131
1	83690056	84155739	rs6690381	chr1:83690056:G:A	ncRNA_intr	LINC01725		A	G	0.1211	1/39/186	1	Imputed	0.9796	3.29366	1.86683	5.81103	3.878e-05	4.41139	3.19419	1.81931	5.6081	5.2574e-05	4.27923	0.13767	0.0158501	0.00198413	0.0119284	0.00102249	0.0415335
1	83708027	84173710	rs78341032	chr1:83708027:C:T	ncRNA_intr	LINC01725		T	C	0.0692	0/22/204	1	Imputed	0.98997	3.37704	1.63879	6.95905	0.0009686	3.01386	3.30032	1.6079	6.77414	0.00113596	2.94464	0.0590015	0.00576369	0	0.00198807	0.00102249	0.0169728
1	84060646	84526329	rs11163895	chr1:84060646:C:T	intergenic	TTLL7;PRKACB	dist=61459;dist=17329	T	C	0.1176	0/42/184	0.2299	Genotype	0.9989	2.9388	1.61955	5.33265	0.0003909	3.40793	2.86373	1.58609	5.17054	0.000482724	3.3163	0.138427	0.230548	0.431548	0.0497018	0.214724	0.207268
1	85371838	85837521	rs57769466	chr1:85371838:C:T	intronic	DDAH1		T	C	0.1246	2/41/183	1	Imputed	0.99928	2.68774	1.54574	4.67345	0.0004603	3.33696	2.62103	1.51319	4.53994	0.000586281	3.23189	0.173222	0.0115274	0	0.000994036	0	0.047524
1	85373240	85838923	rs60202981	chr1:85373240:A:G	intronic	DDAH1		G	A	0.1246	2/41/183	1	Imputed	0.99926	2.68774	1.54574	4.67345	0.0004603	3.33696	2.62103	1.51319	4.53994	0.000586281	3.23189	0.173222	0.0115274	0	0.000994036	0	0.047524
1	85373453	85839136	rs11807361	chr1:85373453:G:A	intronic	DDAH1		A	G	0.1246	2/41/183	1	Imputed	0.99929	2.68774	1.54574	4.67345	0.0004603	3.33696	2.62103	1.51319	4.53994	0.000586281	3.23189	0.173222	0.0115274	0	0.000994036	0	0.047524
1	85373704	85839387	rs11809053	chr1:85373704:T:C	intronic	DDAH1		C	T	0.1246	2/41/183	1	Imputed	0.99924	2.68774	1.54574	4.67345	0.0004603	3.33696	2.62103	1.51319	4.53994	0.000586281	3.23189	0.173222	0.0115274	0	0.000994036	0	0.047524
1	85383338	85849021	rs146907784	chr1:85383338:A:C	intronic	DDAH1		C	A	0.1246	2/41/183	1	Imputed	0.99926	2.68774	1.54574	4.67345	0.0004603	3.33696	2.62103	1.51319	4.53994	0.000586281	3.23189	0.173222	0.0115274	0	0.000994036	0	0.047524
1	85387072	85852755	rs72724608	chr1:85387072:A:G	intronic	DDAH1		G	A	0.218	7/71/148	0.8281	Imputed	0.99758	2.2947	1.39288	3.78039	0.00111	2.95468	2.24739	1.37114	3.68363	0.00131809	2.88005	0.270802	0.126801	0.136905	0.158052	0.311861	0.209265
1	85387159	85852842	rs75613891	chr1:85387159:C:G	intronic	DDAH1		G	C	0.1246	2/41/183	1	Imputed	0.99927	2.68774	1.54574	4.67345	0.0004603	3.33696	2.62103	1.51319	4.53994	0.000586281	3.23189	0.170953	0.0115274	0	0.000994036	0	0.0469249
1	85392635	85858318	rs60176254	chr1:85392635:A:C	intronic	DDAH1		C	A	0.1246	2/41/183	1	Imputed	0.99927	2.68774	1.54574	4.67345	0.0004603	3.33696	2.62103	1.51319	4.53994	0.000586281	3.23189	0.173979	0.0115274	0	0.000994036	0	0.0477236
1	85438655	85904338	rs539714	chr1:85438655:C:T	intronic	DDAH1		C	T	0.218	8/68/150	1	Genotype	1	2.40632	1.46768	3.94528	0.0004999	3.30112	2.35309	1.44242	3.8387	0.000610088	3.21461	0.26475	0.122478	0.135913	0.156064	0.306748	0.205471
1	87713361	88179044	rs55708530	chr1:87713361:G:A	intergenic	LINC01364;PKN2-AS1	dist=341706;dist=82415	A	G	0.0917	1/28/197	1	Imputed	0.99375	2.7511	1.45533	5.20055	0.001842	2.73471	2.6981	1.43227	5.08267	0.00212712	2.67221	0.0794251	0.073487	0.190476	0.0914513	0.0674847	0.101038
1	87721878	88187561	rs74818192	chr1:87721878:A:T	intergenic	LINC01364;PKN2-AS1	dist=350223;dist=81563	T	A	0.07439	1/22/203	0.475	Imputed	0.99297	2.8434	1.42439	5.67607	0.003045	2.51641	2.79622	1.40599	5.5611	0.00337459	2.47178	0.0627837	0.073487	0.190476	0.0954274	0.0695297	0.0978435
1	87721879	88187562	rs79491323	chr1:87721879:T:A	intergenic	LINC01364;PKN2-AS1	dist=350224;dist=81563	A	T	0.07439	1/22/203	0.475	Imputed	0.99297	2.8434	1.42439	5.67607	0.003045	2.51641	2.79622	1.40599	5.5611	0.00337459	2.47178	0.0627837	0.073487	0.190476	0.0954274	0.0695297	0.0978435
1	88126451	88592134	rs12146040	chr1:88126451:G:A	intergenic	LINC01364;PKN2-AS1	dist=754796;dist=41106	A	G	0.1021	0/36/190	0.3723	Imputed	0.98759	2.53324	1.32559	4.84111	0.004913	2.30865	2.49314	1.31057	4.74277	0.00536377	2.27053	0.136914	0.113833	0.412698	0.0437376	0.145194	0.172125
1	88130396	88596079	rs11799603	chr1:88130396:C:T	intergenic	LINC01364;PKN2-AS1	dist=758741;dist=40711	T	C	0.1194	0/43/183	0.2338	Imputed	0.98928	2.53628	1.38217	4.65409	0.002655	2.57594	2.49029	1.36351	4.54822	0.0029884	2.52456	0.14826	0.119597	0.415675	0.0656064	0.143149	0.180511
1	88133681	88599364	rs72718531	chr1:88133681:A:C	intergenic	LINC01364;PKN2-AS1	dist=762026;dist=40383	C	A	0.109	0/38/188	0.3776	Imputed	0.99247	2.72372	1.4659	5.06084	0.001526	2.81645	2.66933	1.44294	4.93806	0.00175801	2.75498	0.139183	0.113833	0.41369	0.0437376	0.145194	0.172923
1	88137451	88603134	rs1932760	chr1:88137451:T:G	intergenic	LINC01364;PKN2-AS1	dist=765796;dist=40006	G	T	0.08824	0/30/196	0.606	Genotype	0.99856	2.67835	1.36217	5.26625	0.004283	2.36825	2.62864	1.34295	5.14521	0.00479431	2.31927	0.109682	0.116715	0.439484	0.0656064	0.152352	0.176518
1	88138111	88603794	rs12126965	chr1:88138111:A:C	intergenic	LINC01364;PKN2-AS1	dist=766456;dist=39940	C	A	0.08478	0/28/198	1	Imputed	0.9961	2.90955	1.46737	5.76916	0.002228	2.65208	2.84676	1.4422	5.61922	0.00256633	2.59069	0.0786687	0.113833	0.421627	0.0487078	0.151329	0.160743
1	88138366	88604049	rs72718534	chr1:88138366:A:G	intergenic	LINC01364;PKN2-AS1	dist=766711;dist=39914	G	A	0.1073	0/37/189	0.3737	Imputed	0.99504	2.88637	1.52548	5.46133	0.001123	2.94962	2.82705	1.50119	5.32392	0.001291	2.88907	0.139183	0.119597	0.462302	0.0487078	0.152352	0.185903
1	88138628	88604311	rs11803589	chr1:88138628:C:T	intergenic	LINC01364;PKN2-AS1	dist=766973;dist=39888	T	C	0.08478	0/28/198	1	Imputed	0.9961	2.90955	1.46737	5.76916	0.002228	2.65208	2.84676	1.4422	5.61922	0.00256633	2.59069	0.108169	0.115274	0.421627	0.0487078	0.151329	0.16873
1	88139402	88605085	rs72718536	chr1:88139402:C:T	intergenic	LINC01364;PKN2-AS1	dist=767747;dist=39811	T	C	0.08131	0/27/199	1	Imputed	0.96702	2.80107	1.39669	5.61756	0.00372	2.42946	2.74426	1.37491	5.47743	0.00419749	2.37701	0.108926	0.115274	0.460317	0.0487078	0.151329	0.176717
1	88139416	88605099	rs72718538	chr1:88139416:A:G	intergenic	LINC01364;PKN2-AS1	dist=767761;dist=39809	G	A	0.08304	0/27/199	1	Imputed	0.96759	3.04652	1.53026	6.06519	0.00152	2.81816	2.97742	1.50172	5.90324	0.00178176	2.74915	0.108926	0.115274	0.464286	0.0487078	0.153374	0.177915
1	88989898	89455581	rs71666209	chr1:88989898:G:A	intronic	KYAT3;RBMXL1		A	G	0.05017	0/15/211	1	Imputed	0.99064	4.47273	1.98448	10.0809	0.000303	3.51856	4.31061	1.91874	9.68415	0.000403134	3.39455	0.0393343	0.21902	0.00793651	0.0427435	0.0388548	0.0585064
1	95049769	95515325	rs12753842	chr1:95049769:G:C	intronic	ALG14		C	G	0.07093	0/23/203	1	Imputed	0.99898	3.5787	1.80054	7.11294	0.0002748	3.56098	3.46174	1.74791	6.85597	0.000368479	3.43359	0.086233	0.0605187	0	0.082505	0.0327198	0.0541134
1	95061405	95526961	rs35051418	chr1:95061405:T:C	intronic	ALG14		C	T	0.07093	0/23/203	1	Imputed	0.99796	3.5787	1.80054	7.11294	0.0002748	3.56098	3.46174	1.74791	6.85597	0.000368479	3.43359	0.0854766	0.0605187	0	0.082505	0.0327198	0.0539137
1	95682037	96147593	rs655429	chr1:95682037:T:C	intergenic	LOC100996635;LOC102723661	dist=166573;dist=31003	C	T	0.2197	9/67/150	0.6633	Imputed	0.95613	2.24746	1.38281	3.65276	0.001084	2.96497	2.20741	1.36507	3.56953	0.00124161	2.90601	0.186838	0.20317	0.0277778	0.213718	0.163599	0.157947
1	95684762	96150318	rs4949967	chr1:95684762:A:G	intergenic	LOC100996635;LOC102723661	dist=169298;dist=30730	G	A	0.2734	13/82/13	1	Imputed	0.95092	2.12804	1.3417	3.37523	0.001331	2.87582	2.08869	1.32381	3.2955	0.00154713	2.81047	0.241301	0.204611	0.0287698	0.224652	0.128834	0.168131
1	97548082	98013638	rs7530858	chr1:97548082:A:G	intronic	DPYD		G	A	0.1574	2/55/169	0.3867	Imputed	0.98983	2.43172	1.42244	4.15713	0.001163	2.93442	2.3908	1.40498	4.06833	0.00131062	2.88252	0.188351	0.0778098	0.0634921	0.119284	0.0480573	0.106629
1	97551677	98017233	rs7540983	chr1:97551677:A:G	intronic	DPYD		G	A	0.1574	2/55/169	0.3867	Imputed	0.99193	2.43172	1.42244	4.15713	0.001163	2.93442	2.3908	1.40498	4.06833	0.00131062	2.88252	0.189107	0.0763689	0.0634921	0.11332	0.0470348	0.105232
1	97557821	98023377	rs17116920	chr1:97557821:T:C	intronic	DPYD		C	T	0.1609	2/57/167	0.3881	Imputed	0.98855	2.3781	1.39119	4.0651	0.001542	2.81192	2.3382	1.37426	3.97827	0.00173361	2.76105	0.198185	0.0763689	0.0634921	0.11332	0.0470348	0.107628
1	97591019	98056575	rs11165897	chr1:97591019:T:C	intronic	DPYD		C	T	0.1176	0/42/184	0.2299	Imputed	0.99453	2.79547	1.55146	5.03696	0.0006223	3.206	2.72747	1.52014	4.89368	0.000767652	3.11484	0.126324	0.0864553	0.0168651	0.131213	0.0623722	0.0872604
1	97598877	98064433	rs75156114	chr1:97598877:C:T	intronic	DPYD		T	C	0.07266	0/24/202	1	Imputed	0.99299	3.32344	1.65147	6.68813	0.0007618	3.11816	3.23606	1.61397	6.4884	0.00093725	3.02814	0.0877458	0.00720461	0	0.000994036	0	0.024361
1	97602012	98067568	rs77806051	chr1:97602012:A:G	intronic	DPYD		G	A	0.1176	0/42/184	0.2299	Imputed	0.99239	2.79547	1.55146	5.03696	0.0006223	3.206	2.72747	1.52014	4.89368	0.000767652	3.11484	0.126324	0.0850144	0.0168651	0.131213	0.0623722	0.0870607
1	97636631	98102187	rs12070513	chr1:97636631:T:A	intronic	DPYD		A	T	0.1298	3/40/183	0.7103	Imputed	0.9908	2.66952	1.52445	4.67472	0.0005923	3.22746	2.60383	1.49292	4.54138	0.000746162	3.12717	0.131619	0.0850144	0.015873	0.126243	0.0613497	0.0870607
1	98353235	98818791	rs1013023	chr1:98353235:G:T	intergenic	LINC01776;SNX7	dist=80577;dist=308445	T	G	0.4048	46/108/7	0.6858	Imputed	0.99495	0.47081	0.295767	0.749449	0.001496	2.82507	0.482455	0.305489	0.761935	0.00177097	2.75179	0.41528	0.214697	0.0823413	0.308151	0.40593	0.297125
1	101564727	102030283	rs1688590	chr1:101564727:G:A	intergenic	LINC01307;OLFM3	dist=187414;dist=23784	A	G	0.1176	2/38/186	1	Imputed	0.99518	2.7456	1.52775	4.93425	0.0007317	3.13567	2.68327	1.50037	4.79877	0.000875029	3.05798	0.124811	0.00432277	0.103175	0.00497018	0.0685072	0.0686901
1	101581185	102046741	rs6577262	chr1:101581185:C:T	intergenic	LINC01307;OLFM3	dist=203872;dist=22138	C	T	0.07612	1/23/202	0.5045	Imputed	0.95382	3.10496	1.54886	6.22444	0.001408	2.8514	3.03013	1.51606	6.05626	0.00170236	2.76895	0.0711044	0.00144092	0.015873	0	0.102249	0.0421326
1	101996369	102461925	rs114897121	chr1:101996369:A:G	intronic	OLFM3		G	A	0.05363	0/17/209	1	Imputed	0.99675	4.30596	1.93479	9.58309	0.0003469	3.4598	4.17094	1.88131	9.24715	0.000438503	3.35803	0.070348	0.00864553	0	0	0	0.0197684
1	101998234	102463790	rs77519117	chr1:101998234:T:A	intergenic	OLFM3;COL11A1	dist=1000;dist=878233	A	T	0.05363	0/17/209	1	Imputed	0.9968	4.30596	1.93479	9.58309	0.0003469	3.4598	4.17094	1.88131	9.24715	0.000438503	3.35803	0.070348	0.00864553	0	0	0	0.0197684
1	102012351	102477907	rs142263780	chr1:102012351:C:T	intergenic	OLFM3;COL11A1	dist=15117;dist=864116	T	C	0.05536	0/17/209	1	Imputed	0.9974	4.72563	2.1447	10.4125	0.0001166	3.9333	4.55732	2.0761	10.0039	0.000156192	3.80634	0.0673222	0.00864553	0	0	0	0.0189696
1	102040701	102506257	rs139172504	chr1:102040701:C:T	intergenic	OLFM3;COL11A1	dist=43467;dist=835766	T	C	0.0519	0/16/210	1	Imputed	0.98662	4.49515	2.00465	10.0798	0.0002643	3.5779	4.3462	1.94546	9.70951	0.00033999	3.46853	0.0635401	0.00864553	0	0	0	0.0179712
1	102467630	102933186	rs76835138	chr1:102467630:T:C	intergenic	OLFM3;COL11A1	dist=470396;dist=40883	C	T	0.07439	1/22/203	0.475	Imputed	0.99287	3.58945	1.80915	7.12167	0.0002566	3.59074	3.47104	1.75734	6.85587	0.000338991	3.46981	0.096823	0.00576369	0	0	0	0.0263578
1	102475694	102941250	rs202215655	chr1:102475694:AT:A	intergenic	OLFM3;COL11A1	dist=478460;dist=40077	A	AT	0.05536	0/17/209	1	Imputed	0.98844	4.34489	1.97804	9.54381	0.0002528	3.59722	4.2075	1.92223	9.20964	0.000324394	3.48893	0.0620272	0.00432277	0	0.000994036	0	0.0171725
1	103172264	103637820	rs4013843	chr1:103172264:TATA:T	intergenic	COL11A1;LOC101928436	dist=63768;dist=244817	T	TATA	0.3253	28/107/9	0.7734	Imputed	0.99149	0.372283	0.215549	0.642985	0.0003934	3.40517	0.385562	0.225746	0.658519	0.000483646	3.31547	0.381997	0.308357	0.0178571	0.342942	0.189162	0.252995
1	103263673	103729229	rs10782929	chr1:103263673:A:C	intergenic	COL11A1;LOC101928436	dist=155177;dist=15340	A	C	0.1609	3/54/169	0.7747	Imputed	0.97686	2.23625	1.32619	3.77082	0.002536	2.59585	2.19461	1.30696	3.68513	0.00295537	2.52939	0.135401	0.0446686	0.030754	0.0864811	0.0214724	0.0696885
1	103267315	103732871	rs12026829	chr1:103267315:G:T	intergenic	COL11A1;LOC101928436	dist=158819;dist=14976	G	T	0.08478	0/28/198	1	Imputed	0.95917	2.85765	1.45599	5.60866	0.002272	2.64359	2.79345	1.42982	5.45759	0.00264378	2.57777	0.0695915	0.00144092	0	0	0	0.0185703
1	103268042	103733598	rs1830303	chr1:103268042:T:C	intergenic	COL11A1;LOC101928436	dist=159546;dist=14903	T	C	0.08304	0/28/198	1	Imputed	0.95914	2.64772	1.34477	5.21311	0.004844	2.3148	2.59679	1.32472	5.09037	0.00545492	2.26321	0.0695915	0.00144092	0	0	0	0.0185703
1	103268762	103734318	rs2091510	chr1:103268762:T:C	intergenic	COL11A1;LOC101928436	dist=160266;dist=14831	T	C	0.08304	0/28/198	1	Imputed	0.9592	2.64772	1.34477	5.21311	0.004844	2.3148	2.59679	1.32472	5.09037	0.00545492	2.26321	0.0695915	0.00144092	0	0	0	0.0185703
1	103271265	103736821	rs1830302	chr1:103271265:T:C	intergenic	COL11A1;LOC101928436	dist=162769;dist=14581	T	C	0.08304	0/28/198	1	Imputed	0.9592	2.64772	1.34477	5.21311	0.004844	2.3148	2.59679	1.32472	5.09037	0.00545492	2.26321	0.0695915	0.00144092	0	0	0	0.0185703
1	103272388	103737944	rs10782930	chr1:103272388:G:A	intergenic	COL11A1;LOC101928436	dist=163892;dist=14469	G	A	0.08304	0/28/198	1	Imputed	0.96012	2.64772	1.34477	5.21311	0.004844	2.3148	2.59679	1.32472	5.09037	0.00545492	2.26321	0.070348	0.00144092	0	0	0	0.01877
1	103277780	103743336	rs6681015	chr1:103277780:T:C	intergenic	COL11A1;LOC101928436	dist=169284;dist=13930	T	C	0.1142	3/34/189	0.3927	Imputed	0.95983	2.26936	1.28054	4.02176	0.005	2.30103	2.23367	1.26548	3.94259	0.00556787	2.25431	0.115734	0.00288184	0	0	0	0.0309505
1	103278708	103744264	rs4907989	chr1:103278708:T:A	intergenic	COL11A1;LOC101928436	dist=170212;dist=13837	T	A	0.1142	3/34/189	0.3927	Imputed	0.96245	2.26936	1.28054	4.02176	0.005	2.30103	2.23367	1.26548	3.94259	0.00556787	2.25431	0.114977	0.00288184	0	0	0	0.0307508
1	103282711	103748267	rs10782932	chr1:103282711:T:A	intergenic	COL11A1;LOC101928436	dist=174215;dist=13437	T	A	0.1142	3/34/189	0.3927	Imputed	0.95434	2.26936	1.28054	4.02176	0.005	2.30103	2.23367	1.26548	3.94259	0.00556787	2.25431	0.115734	0.00288184	0	0	0	0.0309505
1	103283077	103748633	rs5776687	chr1:103283077:AT:A	intergenic	COL11A1;LOC101928436	dist=174581;dist=13400	AT	A	0.1142	3/34/189	0.3927	Imputed	0.95393	2.26936	1.28054	4.02176	0.005	2.30103	2.23367	1.26548	3.94259	0.00556787	2.25431	0.115734	0.00720461	0	0	0	0.0315495
1	103283211	103748767	rs1534488	chr1:103283211:A:G	intergenic	COL11A1;LOC101928436	dist=174715;dist=13387	A	G	0.1142	3/34/189	0.3927	Imputed	0.95434	2.26936	1.28054	4.02176	0.005	2.30103	2.23367	1.26548	3.94259	0.00556787	2.25431	0.115734	0.00288184	0	0	0	0.0309505
1	103283725	103749281	rs1881274	chr1:103283725:C:T	intergenic	COL11A1;LOC101928436	dist=175229;dist=13335	C	T	0.1142	3/34/189	0.3927	Imputed	0.95434	2.26936	1.28054	4.02176	0.005	2.30103	2.23367	1.26548	3.94259	0.00556787	2.25431	0.115734	0.00288184	0	0	0	0.0309505
1	103283996	103749552	rs1881277	chr1:103283996:G:A	intergenic	COL11A1;LOC101928436	dist=175500;dist=13308	G	A	0.1142	3/34/189	0.3927	Imputed	0.95434	2.26936	1.28054	4.02176	0.005	2.30103	2.23367	1.26548	3.94259	0.00556787	2.25431	0.115734	0.00288184	0	0	0	0.0309505
1	103284125	103749681	rs1881278	chr1:103284125:T:G	intergenic	COL11A1;LOC101928436	dist=175629;dist=13295	T	G	0.1142	3/34/189	0.3927	Imputed	0.95433	2.26936	1.28054	4.02176	0.005	2.30103	2.23367	1.26548	3.94259	0.00556787	2.25431	0.115734	0.00288184	0	0	0	0.0309505
1	103285367	103750923	rs2178164	chr1:103285367:A:G	intergenic	COL11A1;LOC101928436	dist=176871;dist=13171	A	G	0.1142	3/34/189	0.3927	Imputed	0.9535	2.26936	1.28054	4.02176	0.005	2.30103	2.23367	1.26548	3.94259	0.00556787	2.25431	0.115734	0.00288184	0	0	0	0.0309505
1	103285981	103751537	rs10874706	chr1:103285981:T:C	intergenic	COL11A1;LOC101928436	dist=177485;dist=13110	T	C	0.1142	3/34/189	0.3927	Imputed	0.95351	2.26936	1.28054	4.02176	0.005	2.30103	2.23367	1.26548	3.94259	0.00556787	2.25431	0.115734	0.00288184	0	0	0	0.0309505
1	103286339	103751895	rs10782933	chr1:103286339:C:A	intergenic	COL11A1;LOC101928436	dist=177843;dist=13074	C	A	0.1142	3/34/189	0.3927	Imputed	0.9535	2.26936	1.28054	4.02176	0.005	2.30103	2.23367	1.26548	3.94259	0.00556787	2.25431	0.115734	0.00288184	0	0	0	0.0309505
1	103288292	103753848	rs2376363	chr1:103288292:G:C	intergenic	COL11A1;LOC101928436	dist=179796;dist=12878	G	C	0.1142	3/34/189	0.3927	Imputed	0.95171	2.26936	1.28054	4.02176	0.005	2.30103	2.23367	1.26548	3.94259	0.00556787	2.25431	0.115734	0.00288184	0	0	0	0.0309505
1	103288640	103754196	rs6657682	chr1:103288640:G:A	intergenic	COL11A1;LOC101928436	dist=180144;dist=12844	G	A	0.1142	3/34/189	0.3927	Imputed	0.9517	2.26936	1.28054	4.02176	0.005	2.30103	2.23367	1.26548	3.94259	0.00556787	2.25431	0.115734	0.00288184	0	0	0	0.0309505
1	103288901	103754457	rs6700581	chr1:103288901:T:G	intergenic	COL11A1;LOC101928436	dist=180405;dist=12818	T	G	0.1142	3/34/189	0.3927	Imputed	0.95172	2.26936	1.28054	4.02176	0.005	2.30103	2.23367	1.26548	3.94259	0.00556787	2.25431	0.115734	0.00288184	0	0	0.00102249	0.0311502
1	103288919	103754475	rs6660479	chr1:103288919:G:T	intergenic	COL11A1;LOC101928436	dist=180423;dist=12816	G	T	0.1142	3/34/189	0.3927	Imputed	0.95171	2.26936	1.28054	4.02176	0.005	2.30103	2.23367	1.26548	3.94259	0.00556787	2.25431	0.115734	0.00288184	0	0	0	0.0309505
1	103289022	103754578	rs6700705	chr1:103289022:T:C	intergenic	COL11A1;LOC101928436	dist=180526;dist=12805	T	C	0.1142	3/34/189	0.3927	Imputed	0.95165	2.26936	1.28054	4.02176	0.005	2.30103	2.23367	1.26548	3.94259	0.00556787	2.25431	0.115734	0.00288184	0	0	0	0.0309505
1	103289460	103755016	rs1406133	chr1:103289460:C:T	intergenic	COL11A1;LOC101928436	dist=180964;dist=12762	C	T	0.1142	3/34/189	0.3927	Imputed	0.9517	2.26936	1.28054	4.02176	0.005	2.30103	2.23367	1.26548	3.94259	0.00556787	2.25431	0.115734	0.00288184	0	0	0	0.0309505
1	103289528	103755084	rs1406134	chr1:103289528:G:A	intergenic	COL11A1;LOC101928436	dist=181032;dist=12755	G	A	0.1142	3/34/189	0.3927	Imputed	0.9517	2.26936	1.28054	4.02176	0.005	2.30103	2.23367	1.26548	3.94259	0.00556787	2.25431	0.115734	0.00288184	0	0	0	0.0309505
1	103290707	103756263	rs10747443	chr1:103290707:T:C	intergenic	COL11A1;LOC101928436	dist=182211;dist=12637	T	C	0.1142	3/34/189	0.3927	Imputed	0.93977	2.27914	1.28482	4.04297	0.004844	2.3148	2.24289	1.26951	3.9626	0.00540589	2.26713	0.11649	0.00288184	0	0	0	0.0311502
1	103374133	103916755	rs10785777	chr1:103374133:T:C	intergenic	COL11A1;LOC101928436	dist=265637;dist=42948	T	C	0.1834	12/72/14	0.4328	Imputed	0.91161	0.337902	0.167604	0.681236	0.002423	2.61565	0.359016	0.182251	0.707226	0.00306216	2.51397	0.114221	0.378963	0.599206	0.353877	0.390593	0.350639
1	103377270	103919892	rs11185347	chr1:103377270:T:C	intergenic	COL11A1;LOC101928436	dist=268774;dist=39811	C	T	0.4498	36/115/7	0.4958	Imputed	0.94171	1.96678	1.25749	3.07616	0.003037	2.51756	1.92545	1.23835	2.99378	0.00362199	2.44105	0.486384	0.51585	0.276786	0.542744	0.51636	0.465455
1	103379464	103922086	rs4408185	chr1:103379464:T:C	intergenic	COL11A1;LOC101928436	dist=270968;dist=37617	C	T	0.4429	35/114/7	0.5816	Imputed	0.94234	1.92611	1.23824	2.99609	0.00364	2.4389	1.88691	1.21994	2.91852	0.00432513	2.364	0.472012	0.512968	0.277778	0.54175	0.51636	0.461262
1	104646135	105188757	rs34390693	chr1:104646135:CA:C	intergenic	LOC100129138;LINC01676	dist=569064;dist=94355	C	CA	0.06055	0/19/207	1	Imputed	0.99486	4.67393	2.08047	10.5003	0.0001884	3.72492	4.48901	2.01022	10.0244	0.000248806	3.60414	0.0544629	0.0288184	0.333333	0.0526839	0.133947	0.122204
1	106210410	106753032	rs79728081	chr1:106210410:C:T	intergenic	LINC01677;LINC01661	dist=182157;dist=60782	T	C	0.0917	1/30/195	1	Imputed	0.9981	3.37029	1.75328	6.47865	0.0002686	3.57089	3.27555	1.71221	6.26632	0.000337249	3.47205	0.117247	0.00720461	0	0	0	0.0319489
1	106210456	106753078	rs80207018	chr1:106210456:C:G	intergenic	LINC01677;LINC01661	dist=182203;dist=60778	G	C	0.1159	1/41/184	0.7014	Imputed	0.99733	2.92414	1.58186	5.40539	0.0006202	3.20747	2.8565	1.55284	5.25461	0.000737642	3.13215	0.140696	0.0100865	0	0.000994036	0.0184049	0.0423323
1	106210723	106753345	rs148585709	chr1:106210723:CAT:C	intergenic	LINC01677;LINC01661	dist=182470;dist=60751	C	CAT	0.0917	1/30/195	1	Imputed	0.99811	3.37029	1.75328	6.47865	0.0002686	3.57089	3.27555	1.71221	6.26632	0.000337249	3.47205	0.117247	0.00720461	0	0	0	0.0319489
1	106213065	106755687	rs144702100	chr1:106213065:C:G	intergenic	LINC01677;LINC01661	dist=184812;dist=60517	G	C	0.0917	1/30/195	1	Imputed	0.99811	3.37029	1.75328	6.47865	0.0002686	3.57089	3.27555	1.71221	6.26632	0.000337249	3.47205	0.118003	0.00720461	0	0	0	0.0321486
1	106213167	106755789	rs141801361	chr1:106213167:C:T	intergenic	LINC01677;LINC01661	dist=184914;dist=60507	T	C	0.0917	1/30/195	1	Imputed	0.99693	3.37029	1.75328	6.47865	0.0002686	3.57089	3.27555	1.71221	6.26632	0.000337249	3.47205	0.118003	0.00720461	0	0.00198807	0.00102249	0.0327476
1	106213854	106756476	rs12023228	chr1:106213854:T:C	intergenic	LINC01677;LINC01661	dist=185601;dist=60438	C	T	0.08997	1/30/195	1	Imputed	0.99805	3.37029	1.75328	6.47865	0.0002686	3.57089	3.27555	1.71221	6.26632	0.000337249	3.47205	0.100605	0.00432277	0.00198413	0	0	0.0275559
1	106215078	106757700	rs115020457	chr1:106215078:C:A	intergenic	LINC01677;LINC01661	dist=186825;dist=60316	A	C	0.0917	1/30/195	1	Imputed	0.99758	3.37029	1.75328	6.47865	0.0002686	3.57089	3.27555	1.71221	6.26632	0.000337249	3.47205	0.115734	0.00720461	0	0	0	0.0315495
1	106215197	106757819	rs77918747	chr1:106215197:T:C	intergenic	LINC01677;LINC01661	dist=186944;dist=60304	C	T	0.0917	1/30/195	1	Imputed	0.99758	3.37029	1.75328	6.47865	0.0002686	3.57089	3.27555	1.71221	6.26632	0.000337249	3.47205	0.118003	0.00720461	0	0	0	0.0321486
1	106215347	106757969	rs116444703	chr1:106215347:C:T	intergenic	LINC01677;LINC01661	dist=187094;dist=60289	T	C	0.0917	1/30/195	1	Imputed	0.99758	3.37029	1.75328	6.47865	0.0002686	3.57089	3.27555	1.71221	6.26632	0.000337249	3.47205	0.118003	0.00720461	0	0	0	0.0321486
1	106216069	106758691	rs74882575	chr1:106216069:T:A	intergenic	LINC01677;LINC01661	dist=187816;dist=60217	A	T	0.09343	1/31/194	1	Imputed	0.99762	3.27723	1.70892	6.28483	0.0003532	3.45198	3.19048	1.67114	6.09113	0.000437419	3.3591	0.118003	0.00720461	0	0	0	0.0321486
1	106218623	106761245	rs11801961	chr1:106218623:A:G	intergenic	LINC01677;LINC01661	dist=190370;dist=59961	G	A	0.0917	1/30/195	1	Imputed	0.99757	3.37029	1.75328	6.47865	0.0002686	3.57089	3.27555	1.71221	6.26632	0.000337249	3.47205	0.118759	0.00720461	0	0	0	0.0323482
1	106220446	106763068	rs116238011	chr1:106220446:G:A	intergenic	LINC01677;LINC01661	dist=192193;dist=59779	A	G	0.0917	1/30/195	1	Imputed	0.99731	3.37029	1.75328	6.47865	0.0002686	3.57089	3.27555	1.71221	6.26632	0.000337249	3.47205	0.115734	0.00864553	0	0	0	0.0317492
1	106511005	107053627	rs726669	chr1:106511005:T:C	intergenic	LINC01677;LINC01661	dist=482752;dist=30723	T	C	0.2907	23/101/1	0.8798	Genotype	0.9997	0.341981	0.19178	0.609818	0.0002772	3.55721	0.358169	0.204026	0.628768	0.000348862	3.45735	0.281392	0.582133	0.502976	0.463221	0.453988	0.437899
1	106515647	107058269	rs2031503	chr1:106515647:C:G	intergenic	LINC01677;LINC01661	dist=487394;dist=30259	C	G	0.3218	29/104/9	1	Imputed	0.99654	0.355226	0.205272	0.614724	0.0002167	3.66414	0.370576	0.217121	0.632489	0.000273172	3.56356	0.295764	0.585014	0.502976	0.464215	0.45501	0.442492
1	109767062	110309684	rs142410116	chr1:109767062:A:G	intergenic	EPS8L3;CSF1	dist=3040;dist=143549	G	A	0.09343	1/31/194	1	Imputed	0.9395	3.3838	1.74282	6.56987	0.0003172	3.49867	3.27653	1.69729	6.32516	0.000405554	3.39195	0.124054	0.00720461	0	0.000994036	0	0.0339457
1	111365377	111907999	rs59743912	chr1:111365377:C:T	intergenic	PIFO;PGCP1	dist=12360;dist=19142	T	C	0.109	1/36/189	1	Genotype	1	2.67621	1.48022	4.83853	0.001121	2.95039	2.62542	1.45727	4.72995	0.00131001	2.88273	0.134644	0.0432277	0.0525794	0.0497018	0.0501022	0.071885
1	119250095	119792718	rs12129232	chr1:119250095:G:C	ncRNA_intr	LOC101929147		C	G	0.2284	6/77/143	0.2981	Imputed	0.98586	2.26574	1.37826	3.72468	0.001259	2.89997	2.22297	1.35871	3.63698	0.00147085	2.83243	0.213313	0.12536	0.0724206	0.164016	0.205521	0.161342
1	119250128	119792751	rs12129236	chr1:119250128:G:C	ncRNA_intr	LOC101929147		C	G	0.2284	6/77/143	0.2981	Imputed	0.98582	2.26574	1.37826	3.72468	0.001259	2.89997	2.22297	1.35871	3.63698	0.00147085	2.83243	0.213313	0.12536	0.0724206	0.164016	0.205521	0.161342
1	147098843	146570427	rs1822307	chr1:147098843:G:A	downstream	NBPF13P	dist=639	A	G	0.2301	7/75/144	0.5345	Imputed	0.98728	2.019	1.24195	3.28222	0.004592	2.338	1.99037	1.22983	3.22124	0.00507559	2.29451	0.230711	0.289625	0.704365	0.152087	0.226994	0.317692
1	147100925	146572509	rs2003276	chr1:147100925:C:T	ncRNA_intr	NBPF13P		T	C	0.2318	7/76/143	0.5326	Imputed	0.99044	1.98735	1.22135	3.23376	0.005687	2.24512	1.96052	1.21025	3.17591	0.0062312	2.20543	0.23298	0.291066	0.704365	0.152087	0.226994	0.31849
1	147101568	146573150	rs12042249	chr1:147101568:C:T	ncRNA_exon	NBPF13P		T	C	0.2318	7/76/143	0.5326	Imputed	0.99043	1.98735	1.22135	3.23376	0.005687	2.24512	1.96052	1.21025	3.17591	0.0062312	2.20543	0.23298	0.289625	0.704365	0.152087	0.226994	0.318291
1	147103315	146574897	rs58616672	chr1:147103315:G:T	ncRNA_intr	NBPF13P		T	G	0.2318	7/76/143	0.5326	Imputed	0.9902	1.98735	1.22135	3.23376	0.005687	2.24512	1.96052	1.21025	3.17591	0.0062312	2.20543	0.232224	0.289625	0.704365	0.152087	0.226994	0.318091
1	147104531	146576113	rs6593734	chr1:147104531:G:A	ncRNA_intr	NBPF13P		A	G	0.2318	7/76/143	0.5326	Imputed	0.99093	1.98735	1.22135	3.23376	0.005687	2.24512	1.96052	1.21025	3.17591	0.0062312	2.20543	0.232224	0.289625	0.703373	0.150099	0.226994	0.317492
1	147104585	146576167	rs6593736	chr1:147104585:C:T	ncRNA_intr	NBPF13P		T	C	0.2318	7/76/143	0.5326	Imputed	0.9909	1.98735	1.22135	3.23376	0.005687	2.24512	1.96052	1.21025	3.17591	0.0062312	2.20543	0.23298	0.289625	0.704365	0.152087	0.226994	0.318291
1	147107073	146578655	rs12408582	chr1:147107073:C:G	ncRNA_intr	NBPF13P		G	C	0.2318	7/76/143	0.5326	Imputed	0.9919	1.98735	1.22135	3.23376	0.005687	2.24512	1.96052	1.21025	3.17591	0.0062312	2.20543	0.229198	0.283862	0.707341	0.145129	0.218814	0.314097
1	147107586	146579168	rs60153055	chr1:147107586:C:T	ncRNA_intr	NBPF13P		T	C	0.2318	7/76/143	0.5326	Imputed	0.99181	1.98735	1.22135	3.23376	0.005687	2.24512	1.96052	1.21025	3.17591	0.0062312	2.20543	0.232224	0.289625	0.704365	0.152087	0.226994	0.318091
1	147114978	146586560	rs141348122	chr1:147114978:T:C	upstream	NBPF13P	dist=632	C	T	0.2785	9/93/124	0.1094	Imputed	0.99471	1.9605	1.22585	3.13542	0.004951	2.30531	1.93066	1.21285	3.07329	0.00554405	2.25617	0.304841	0.298271	0.706349	0.153082	0.229039	0.339457
1	148304228	147776333	rs4950523	chr1:148304228:C:G	intergenic	LOC101927468;MIR5087	dist=57157;dist=30251	C	G	0.2734	10/88/12	0.3615	Imputed	0.96004	2.26936	1.4064	3.66185	0.0007881	3.10342	2.2197	1.38352	3.56125	0.00094653	3.02387	0.218608	0.675793	0.576389	0.72167	0.642127	0.53774
1	148305492	147777600	rs7526829	chr1:148305492:G:T	intergenic	LOC101927468;MIR5087	dist=58421;dist=28987	G	T	0.2734	10/88/12	0.3615	Imputed	0.95995	2.26936	1.4064	3.66185	0.0007881	3.10342	2.2197	1.38352	3.56125	0.00094653	3.02387	0.219365	0.675793	0.576389	0.720676	0.642127	0.53774
1	148305766	147777874	rs7532465	chr1:148305766:T:A	intergenic	LOC101927468;MIR5087	dist=58695;dist=28713	T	A	0.2734	10/88/12	0.3615	Imputed	0.96081	2.26936	1.4064	3.66185	0.0007881	3.10342	2.2197	1.38352	3.56125	0.00094653	3.02387	0.218608	0.675793	0.576389	0.720676	0.642127	0.53754
1	148305768	147777876	rs7519981	chr1:148305768:G:C	intergenic	LOC101927468;MIR5087	dist=58697;dist=28711	G	C	0.2734	10/88/12	0.3615	Imputed	0.96082	2.26936	1.4064	3.66185	0.0007881	3.10342	2.2197	1.38352	3.56125	0.00094653	3.02387	0.220121	0.674352	0.576389	0.720676	0.642127	0.53774
1	148306539	147778647	rs4950584	chr1:148306539:C:T	intergenic	LOC101927468;MIR5087	dist=59468;dist=27940	C	T	0.2734	10/88/12	0.3615	Imputed	0.96086	2.26936	1.4064	3.66185	0.0007881	3.10342	2.2197	1.38352	3.56125	0.00094653	3.02387	0.219365	0.675793	0.576389	0.717694	0.641104	0.536941
1	148306982	147779090	rs1832116	chr1:148306982:G:A	intergenic	LOC101927468;MIR5087	dist=59911;dist=27497	G	A	0.2734	10/88/12	0.3615	Imputed	0.96085	2.26936	1.4064	3.66185	0.0007881	3.10342	2.2197	1.38352	3.56125	0.00094653	3.02387	0.219365	0.675793	0.576389	0.717694	0.641104	0.536941
1	148307843	147779951	rs1360867	chr1:148307843:A:G	intergenic	LOC101927468;MIR5087	dist=60772;dist=26636	A	G	0.2734	10/88/12	0.3615	Imputed	0.9608	2.26936	1.4064	3.66185	0.0007881	3.10342	2.2197	1.38352	3.56125	0.00094653	3.02387	0.219365	0.674352	0.575397	0.717694	0.640082	0.536342
1	148310176	147782284	rs4950524	chr1:148310176:T:G	intergenic	LOC101927468;MIR5087	dist=63105;dist=24303	T	G	0.2734	10/88/12	0.3615	Imputed	0.96071	2.26936	1.4064	3.66185	0.0007881	3.10342	2.2197	1.38352	3.56125	0.00094653	3.02387	0.220121	0.674352	0.575397	0.717694	0.634969	0.535543
1	148310469	147782577	rs4950585	chr1:148310469:T:G	intergenic	LOC101927468;MIR5087	dist=63398;dist=24010	T	G	0.2734	10/88/12	0.3615	Imputed	0.96071	2.26936	1.4064	3.66185	0.0007881	3.10342	2.2197	1.38352	3.56125	0.00094653	3.02387	0.220121	0.672911	0.575397	0.717694	0.634969	0.535343
1	148311356	147783464	rs12133555	chr1:148311356:T:G	intergenic	LOC101927468;MIR5087	dist=64285;dist=23123	T	G	0.3824	23/111/9	0.2424	Imputed	0.95976	2.00451	1.28642	3.12344	0.002117	2.67428	1.96505	1.26854	3.04398	0.00248392	2.60486	0.377458	0.680115	0.603175	0.717694	0.637014	0.583866
1	148311620	147783728	rs11261263	chr1:148311620:A:T	intergenic	LOC101927468;MIR5087	dist=64549;dist=22859	A	T	0.2699	9/88/129	0.2662	Imputed	0.95882	2.36908	1.45994	3.84436	0.0004799	3.31885	2.31327	1.434	3.73168	0.000587199	3.23121	0.220121	0.635447	0.544643	0.695825	0.613497	0.515375
1	148312058	147784166	rs1832114	chr1:148312058:G:A	intergenic	LOC101927468;MIR5087	dist=64987;dist=22421	G	A	0.2734	10/88/12	0.3615	Imputed	0.96082	2.26936	1.4064	3.66185	0.0007881	3.10342	2.2197	1.38352	3.56125	0.00094653	3.02387	0.220121	0.672911	0.575397	0.717694	0.635992	0.535543
1	148312930	147785038	rs10752440	chr1:148312930:T:C	intergenic	LOC101927468;MIR5087	dist=65859;dist=21549	T	C	0.4516	36/115/7	0.4958	Imputed	0.96313	2.08506	1.34119	3.24151	0.001097	2.95979	2.04172	1.32165	3.15411	0.00129627	2.8873	0.459909	0.688761	0.611111	0.720676	0.637014	0.609026
1	148315420	147787536	rs6702576	chr1:148315420:A:G	intergenic	LOC101927468;MIR5087	dist=68349;dist=19059	A	G	0.2734	10/88/12	0.3615	Imputed	0.96083	2.26936	1.4064	3.66185	0.0007881	3.10342	2.2197	1.38352	3.56125	0.00094653	3.02387	0.220121	0.672911	0.575397	0.7167	0.634969	0.535144
1	148319031	147791147	rs4950512	chr1:148319031:C:T	intergenic	LOC101927468;MIR5087	dist=71960;dist=15448	C	T	0.2803	11/88/12	0.4717	Imputed	0.95809	2.33684	1.45435	3.75483	0.0004517	3.34515	2.28227	1.42881	3.64551	0.00055349	3.25689	0.22466	0.701729	0.575397	0.717694	0.622699	0.538139
1	148330152	147802277	rs1932366	chr1:148330152:A:C	intergenic	LOC101927468;MIR5087	dist=83081;dist=4327	A	C	0.2907	15/85/12	0.862	Imputed	0.95339	2.06659	1.33375	3.2021	0.001159	2.93592	2.03196	1.31734	3.13423	0.00134359	2.87173	0.230711	0.739193	0.594246	0.786282	0.725971	0.582668
1	148330880	147803005	rs10907371	chr1:148330880:T:G	intergenic	LOC101927468;MIR5087	dist=83809;dist=3599	T	G	0.2907	15/85/12	0.862	Imputed	0.95679	2.06659	1.33375	3.2021	0.001159	2.93592	2.03196	1.31734	3.13423	0.00134359	2.87173	0.228442	0.737752	0.595238	0.786282	0.728016	0.582468
1	148335592	147807716	rs12117557	chr1:148335592:A:G	intergenic	MIR5087;RNVU1-1	dist=1038;dist=26778	A	G	0.2561	10/81/13	0.7049	Imputed	0.95247	2.18169	1.35396	3.51544	0.001349	2.86999	2.14164	1.33597	3.43318	0.0015614	2.80649	0.166415	0.736311	0.595238	0.787276	0.696319	0.559904
1	148354147	147826275	rs543163	chr1:148354147:T:G	intergenic	MIR5087;RNVU1-1	dist=19593;dist=8223	T	G	0.2509	9/80/137	0.6947	Imputed	0.95448	2.31382	1.43644	3.7271	0.0005621	3.25019	2.26823	1.41551	3.63464	0.000662922	3.17854	0.162632	0.73487	0.584325	0.789264	0.735174	0.564497
1	148372980	147845123	rs587767552	chr1:148372980:A:C	intergenic	RNVU1-1;MIR6077	dist=10447;dist=15302	A	C	0.2595	10/81/13	0.7049	Imputed	0.94813	2.29929	1.43156	3.69299	0.0005723	3.24238	2.25341	1.41042	3.60023	0.00067752	3.16908
1	155727309	155697100	rs114051952	chr1:155727309:G:A	intronic	DAP3		A	G	0.07612	1/23/202	0.5045	Imputed	0.98886	3.12364	1.55245	6.28501	0.001409	2.85109	3.0533	1.52269	6.12246	0.00166336	2.77901	0.0877458	0.00144092	0	0	0	0.0233626
1	155770605	155740396	rs140665934	chr1:155770605:T:C	intronic	GON4L		C	T	0.07785	1/24/201	0.5335	Imputed	0.99523	2.98619	1.48958	5.98648	0.002053	2.68761	2.92424	1.46375	5.84196	0.00237294	2.62471	0.0877458	0.00144092	0	0	0	0.0233626
1	155783279	155753070	rs116619579	chr1:155783279:G:A	intronic	GON4L		A	G	0.07785	1/24/201	0.5335	Imputed	0.99525	2.98619	1.48958	5.98648	0.002053	2.68761	2.92424	1.46375	5.84196	0.00237294	2.62471	0.0877458	0.00144092	0	0	0	0.0233626
1	155808906	155778697	rs116402283	chr1:155808906:C:T	intronic	GON4L		T	C	0.07785	1/24/201	0.5335	Imputed	0.99513	2.98619	1.48958	5.98648	0.002053	2.68761	2.92424	1.46375	5.84196	0.00237294	2.62471	0.0877458	0.00144092	0	0	0	0.0233626
1	155832955	155802746	rs116311223	chr1:155832955:T:C	intronic	GON4L		C	T	0.07785	1/24/201	0.5335	Imputed	0.99507	2.98619	1.48958	5.98648	0.002053	2.68761	2.92424	1.46375	5.84196	0.00237294	2.62471	0.0877458	0.00144092	0	0	0	0.0233626
1	155841242	155811033	rs116406504	chr1:155841242:T:C	intronic	GON4L		C	T	0.07785	1/24/201	0.5335	Imputed	0.99598	2.98619	1.48958	5.98648	0.002053	2.68761	2.92424	1.46375	5.84196	0.00237294	2.62471	0.0877458	0.00144092	0	0	0	0.0233626
1	157976040	157945830	rs12068980	chr1:157976040:C:G	intergenic	LOC105371458;KIRREL	dist=26969;dist=17233	G	C	0.1488	4/47/175	0.7525	Imputed	0.9851	2.42056	1.39867	4.18906	0.001581	2.80107	2.37059	1.37576	4.08478	0.0018766	2.72663	0.208018	0.0100865	0	0.00397614	0	0.0571086
1	157978591	157948381	rs12057617	chr1:157978591:A:C	intergenic	LOC105371458;KIRREL	dist=29520;dist=14682	C	A	0.1471	3/48/175	1	Imputed	0.98556	2.59711	1.48364	4.54624	0.0008334	3.07915	2.53852	1.45704	4.42273	0.0010059	2.99745	0.197428	0.0100865	0	0.00397614	0	0.0543131
1	158781618	158751408	rs12047022	chr1:158781618:A:T	intergenic	OR6N2;MNDA	dist=3983;dist=49685	T	A	0.1799	7/54/165	0.302	Imputed	0.9933	2.34316	1.38818	3.9551	0.001433	2.84375	2.30201	1.37102	3.8652	0.00161345	2.79224	0.198941	0.0677233	0.191468	0.084493	0.392638	0.194089
1	158782550	158752340	rs57440660	chr1:158782550:T:C	intergenic	OR6N2;MNDA	dist=4915;dist=48753	C	T	0.1903	7/58/161	0.4648	Genotype	0.99794	2.4596	1.46244	4.13668	0.0006922	3.15977	2.41031	1.44087	4.032	0.00080402	3.09473	0.200454	0.0979827	0.195437	0.15507	0.425358	0.220048
1	159199421	159169211	rs862998	chr1:159199421:G:A	ncRNA_intr	CADM3-AS1		A	G	0.3339	16/103/1	0.2081	Imputed	0.96791	2.12463	1.35299	3.33638	0.001064	2.97306	2.08457	1.33491	3.25522	0.00123661	2.90777	0.289713	0.380403	0.582341	0.456262	0.404908	0.417133
1	162482696	162452486	rs34424858	chr1:162482696:G:A	intergenic	SH2D1B;UHMK1	dist=70558;dist=14478	A	G	0.08997	2/26/198	0.2492	Imputed	0.99224	3.16768	1.68378	5.95933	0.0003486	3.45767	3.05678	1.63259	5.72335	0.000479786	3.31895	0.0763994	0.0403458	0.0803571	0.0487078	0.0858896	0.0684904
1	162482750	162452540	rs12723114	chr1:162482750:T:G	intergenic	SH2D1B;UHMK1	dist=70612;dist=14424	G	T	0.08997	2/26/198	0.2492	Imputed	0.99224	3.16768	1.68378	5.95933	0.0003486	3.45767	3.05678	1.63259	5.72335	0.000479786	3.31895	0.075643	0.0403458	0.0803571	0.0487078	0.0858896	0.0682907
1	162482904	162452694	rs79527978	chr1:162482904:C:T	intergenic	SH2D1B;UHMK1	dist=70766;dist=14270	T	C	0.08997	2/26/198	0.2492	Imputed	0.99224	3.16768	1.68378	5.95933	0.0003486	3.45767	3.05678	1.63259	5.72335	0.000479786	3.31895	0.075643	0.0403458	0.0803571	0.0487078	0.0858896	0.0682907
1	162482929	162452719	rs57371965	chr1:162482929:T:G	intergenic	SH2D1B;UHMK1	dist=70791;dist=14245	G	T	0.08997	2/26/198	0.2492	Imputed	0.99224	3.16768	1.68378	5.95933	0.0003486	3.45767	3.05678	1.63259	5.72335	0.000479786	3.31895	0.075643	0.0403458	0.0803571	0.0487078	0.0858896	0.0682907
1	162483296	162453086	rs35343133	chr1:162483296:A:AC	intergenic	SH2D1B;UHMK1	dist=71158;dist=13878	AC	A	0.08997	2/26/198	0.2492	Imputed	0.99125	3.16768	1.68378	5.95933	0.0003486	3.45767	3.05678	1.63259	5.72335	0.000479786	3.31895	0.075643	0.0403458	0.0803571	0.0487078	0.0858896	0.0682907
1	162484259	162454049	rs6659332	chr1:162484259:C:A	intergenic	SH2D1B;UHMK1	dist=72121;dist=12915	A	C	0.08997	2/26/198	0.2492	Imputed	0.99221	3.16768	1.68378	5.95933	0.0003486	3.45767	3.05678	1.63259	5.72335	0.000479786	3.31895	0.075643	0.0403458	0.0803571	0.0487078	0.0858896	0.0682907
1	162484272	162454062	rs6674427	chr1:162484272:T:C	intergenic	SH2D1B;UHMK1	dist=72134;dist=12902	C	T	0.08997	2/26/198	0.2492	Imputed	0.99221	3.16768	1.68378	5.95933	0.0003486	3.45767	3.05678	1.63259	5.72335	0.000479786	3.31895	0.075643	0.0403458	0.0803571	0.0487078	0.0858896	0.0682907
1	162484972	162454762	rs35339870	chr1:162484972:G:A	intergenic	SH2D1B;UHMK1	dist=72834;dist=12202	A	G	0.08304	1/26/199	0.5898	Imputed	0.99166	3.23491	1.64153	6.37493	0.0006926	3.15952	3.12945	1.59575	6.13722	0.000900121	3.0457	0.0695915	0.0389049	0.0803571	0.0487078	0.0858896	0.0664936
1	162485772	162455562	rs4657196	chr1:162485772:C:A	intergenic	SH2D1B;UHMK1	dist=73634;dist=11402	A	C	0.07958	1/25/200	0.562	Imputed	0.99725	3.1174	1.57035	6.18854	0.001156	2.93704	3.02051	1.52884	5.96758	0.00146289	2.83479	0.0665658	0.0389049	0.0803571	0.0487078	0.0858896	0.0656949
1	162486413	162456203	rs56105889	chr1:162486413:G:A	intergenic	SH2D1B;UHMK1	dist=74275;dist=10761	A	G	0.08997	2/26/198	0.2492	Imputed	0.99224	3.16768	1.68378	5.95933	0.0003486	3.45767	3.05678	1.63259	5.72335	0.000479786	3.31895	0.075643	0.0403458	0.0803571	0.0487078	0.0848671	0.0680911
1	162488748	162458538	rs6699463	chr1:162488748:G:T	intergenic	SH2D1B;UHMK1	dist=76610;dist=8426	T	G	0.09689	2/30/194	0.3588	Genotype	0.99995	2.84909	1.53154	5.3001	0.0009447	3.02471	2.76539	1.49394	5.11895	0.00120496	2.91903	0.091528	0.0446686	0.19246	0.0506958	0.095092	0.0978435
1	162510213	162480003	rs115791339	chr1:162510213:A:G	intronic	UHMK1		G	A	0.08997	0/31/195	0.6068	Imputed	0.98839	3.27723	1.66414	6.45395	0.000598	3.2233	3.18663	1.62585	6.24571	0.000736463	3.13285	0.103631	0.00576369	0.014881	0	0.00102249	0.0313498
1	162510636	162480426	rs202011181	chr1:162510636:G:GT	intronic	UHMK1		GT	G	0.08997	0/31/195	0.6068	Imputed	0.975	3.27723	1.66249	6.46034	0.0006077	3.21631	3.18705	1.62437	6.25307	0.000749564	3.12519	0.110439	0.0100865	0.0198413	0.00397614	0.00408998	0.0361422
1	162516975	162486765	rs77000042	chr1:162516975:C:G	intronic	UHMK1		G	C	0.0692	0/23/203	1	Imputed	0.99276	3.9079	1.8366	8.31517	0.0004032	3.39448	3.78625	1.789	8.01323	0.000500218	3.30084	0.0718608	0.00288184	0.014881	0	0.00102249	0.0225639
1	162530518	162500308	rs114090809	chr1:162530518:G:T	downstream	UHMK1	dist=889	T	G	0.06574	0/22/204	1	Imputed	0.9977	3.76595	1.74477	8.12852	0.0007313	3.1359	3.6564	1.70284	7.85115	0.00088337	3.05386	0.0711044	0.00288184	0.0138889	0	0.00102249	0.0221645
1	162530664	162500454	rs16863176	chr1:162530664:G:A	intergenic	UHMK1;UAP1	dist=1035;dist=30776	A	G	0.06574	0/22/204	1	Imputed	0.9977	3.76595	1.74477	8.12852	0.0007313	3.1359	3.6564	1.70284	7.85115	0.00088337	3.05386	0.0711044	0.00288184	0.0138889	0	0.00102249	0.0221645
1	162531082	162500872	rs58439944	chr1:162531082:G:A	intergenic	UHMK1;UAP1	dist=1453;dist=30358	A	G	0.08478	0/29/197	0.6072	Imputed	0.99817	3.30026	1.65342	6.58735	0.0007097	3.14893	3.20728	1.61508	6.36914	0.00086978	3.06059	0.0869894	0.00432277	0.0496032	0	0.00511247	0.0345447
1	162531318	162501108	rs115259208	chr1:162531318:T:C	intergenic	UHMK1;UAP1	dist=1689;dist=30122	C	T	0.06747	0/22/204	1	Imputed	0.99776	4.11237	1.92657	8.7781	0.0002572	3.58973	3.97799	1.87322	8.44769	0.000326272	3.48642	0.0726172	0.00288184	0.0138889	0	0.00102249	0.0225639
1	162531331	162501121	rs116091523	chr1:162531331:G:C	intergenic	UHMK1;UAP1	dist=1702;dist=30109	C	G	0.06747	0/22/204	1	Imputed	0.99776	4.11237	1.92657	8.7781	0.0002572	3.58973	3.97799	1.87322	8.44769	0.000326272	3.48642	0.0726172	0.00288184	0.0138889	0	0.00102249	0.0225639
1	162531707	162501497	rs141653786	chr1:162531707:A:G	intergenic	UHMK1;UAP1	dist=2078;dist=29733	G	A	0.06747	0/22/204	1	Imputed	0.99776	4.11237	1.92657	8.7781	0.0002572	3.58973	3.97799	1.87322	8.44769	0.000326272	3.48642	0.0726172	0.00288184	0.0138889	0	0.00102249	0.0225639
1	162531863	162501653	rs76109396	chr1:162531863:A:C	intergenic	UHMK1;UAP1	dist=2234;dist=29577	C	A	0.08478	0/29/197	0.6072	Imputed	0.99817	3.30026	1.65342	6.58735	0.0007097	3.14893	3.20728	1.61508	6.36914	0.00086978	3.06059	0.0869894	0.00432277	0.0496032	0	0.00511247	0.0345447
1	162531962	162501752	rs16863182	chr1:162531962:A:G	intergenic	UHMK1;UAP1	dist=2333;dist=29478	G	A	0.06574	0/22/204	1	Imputed	0.9977	3.76595	1.74477	8.12852	0.0007313	3.1359	3.6564	1.70284	7.85115	0.00088337	3.05386	0.0711044	0.00288184	0.014881	0	0.00102249	0.0223642
1	162532247	162502037	rs141823020	chr1:162532247:C:A	intergenic	UHMK1;UAP1	dist=2618;dist=29193	A	C	0.06401	0/21/205	1	Imputed	0.9908	3.94717	1.81711	8.57414	0.0005224	3.282	3.82359	1.76969	8.26126	0.000644363	3.19087	0.0711044	0.00288184	0.0138889	0	0.00102249	0.0221645
1	162532714	162502504	rs144759684	chr1:162532714:C:T	intergenic	UHMK1;UAP1	dist=3085;dist=28726	T	C	0.06747	0/22/204	1	Imputed	0.99764	4.11237	1.92657	8.7781	0.0002572	3.58973	3.97799	1.87322	8.44769	0.000326272	3.48642	0.0726172	0.00288184	0.0138889	0	0.00102249	0.0225639
1	162532778	162502568	rs148522409	chr1:162532778:T:C	intergenic	UHMK1;UAP1	dist=3149;dist=28662	C	T	0.06747	0/22/204	1	Imputed	0.99776	4.11237	1.92657	8.7781	0.0002572	3.58973	3.97799	1.87322	8.44769	0.000326272	3.48642	0.0726172	0.00288184	0.0138889	0	0.00102249	0.0225639
1	162533300	162503090	rs114443164	chr1:162533300:C:T	intergenic	UHMK1;UAP1	dist=3671;dist=28140	T	C	0.06747	0/22/204	1	Imputed	0.99776	4.11237	1.92657	8.7781	0.0002572	3.58973	3.97799	1.87322	8.44769	0.000326272	3.48642	0.0726172	0.00288184	0.0138889	0	0.00102249	0.0225639
1	162533982	162503772	rs114152981	chr1:162533982:C:G	intergenic	UHMK1;UAP1	dist=4353;dist=27458	G	C	0.06747	0/22/204	1	Imputed	0.99864	4.11237	1.92657	8.7781	0.0002572	3.58973	3.97799	1.87322	8.44769	0.000326272	3.48642	0.0726172	0.00288184	0.0138889	0	0.00102249	0.0225639
1	162534093	162503883	rs115714964	chr1:162534093:G:A	intergenic	UHMK1;UAP1	dist=4464;dist=27347	A	G	0.06747	0/22/204	1	Imputed	0.99864	4.11237	1.92657	8.7781	0.0002572	3.58973	3.97799	1.87322	8.44769	0.000326272	3.48642	0.0726172	0.00288184	0.014881	0	0.00102249	0.0227636
1	162534232	162504022	rs374972928	chr1:162534232:A:G	intergenic	UHMK1;UAP1	dist=4603;dist=27208	G	A	0.06747	0/22/204	1	Imputed	0.99855	4.11237	1.92657	8.7781	0.0002572	3.58973	3.97799	1.87322	8.44769	0.000326272	3.48642	0.0718608	0.00288184	0.0138889	0	0.00102249	0.0223642
1	162534264	162504054	rs150455164	chr1:162534264:A:C	intergenic	UHMK1;UAP1	dist=4635;dist=27176	C	A	0.06747	0/22/204	1	Imputed	0.99855	4.11237	1.92657	8.7781	0.0002572	3.58973	3.97799	1.87322	8.44769	0.000326272	3.48642	0.0718608	0.00288184	0.0138889	0	0.00102249	0.0223642
1	162534381	162504171	rs145605787	chr1:162534381:C:G	intergenic	UHMK1;UAP1	dist=4752;dist=27059	G	C	0.07266	0/24/202	1	Imputed	0.99858	3.57155	1.74193	7.32292	0.00051	3.29243	3.45644	1.69407	7.05222	0.00065236	3.18551	0.0816944	0.00288184	0.0138889	0	0.00102249	0.0249601
1	162534696	162504486	rs74699545	chr1:162534696:G:A	intergenic	UHMK1;UAP1	dist=5067;dist=26744	A	G	0.06747	0/22/204	1	Imputed	0.99864	4.11237	1.92657	8.7781	0.0002572	3.58973	3.97799	1.87322	8.44769	0.000326272	3.48642	0.0726172	0.00288184	0.014881	0	0.00102249	0.0227636
1	162535302	162505092	rs78249308	chr1:162535302:C:T	intergenic	UHMK1;UAP1	dist=5673;dist=26138	T	C	0.05709	0/18/208	1	Imputed	0.99875	4.0471	1.82098	8.9946	0.000601	3.22113	3.9196	1.77133	8.67331	0.000749345	3.12532	0.065053	0.00288184	0.014881	0	0.00204499	0.0209665
1	164986898	164956135	rs2347804	chr1:164986898:C:G	intergenic	PBX1;LMX1A	dist=135075;dist=21496	G	C	0.3927	40/117/6	0.4991	Imputed	0.96501	0.350989	0.212411	0.579976	4.391e-05	4.35744	0.36371	0.222203	0.595335	5.74923e-05	4.24039	0.32829	0.793948	0.945437	0.754473	0.798569	0.694489
1	164987729	164956966	rs4656422	chr1:164987729:T:G	intergenic	PBX1;LMX1A	dist=135906;dist=21413	G	T	0.3945	41/116/6	0.5895	Imputed	0.96504	0.349938	0.2123	0.57681	3.822e-05	4.41771	0.362681	0.222127	0.592171	5.02048e-05	4.29925	0.326021	0.793948	0.945437	0.754473	0.798569	0.69389
1	164989602	164958839	rs1573181	chr1:164989602:G:A	intergenic	PBX1;LMX1A	dist=137779;dist=21226	A	G	0.3927	40/117/6	0.4991	Imputed	0.96498	0.350989	0.212411	0.579976	4.391e-05	4.35744	0.36371	0.222203	0.595335	5.74923e-05	4.24039	0.326021	0.793948	0.945437	0.754473	0.797546	0.69369
1	164994513	164963750	rs1541247	chr1:164994513:G:T	intergenic	PBX1;LMX1A	dist=142690;dist=20735	T	G	0.3062	16/121/8	0.004514	Imputed	0.96552	0.353455	0.200391	0.623431	0.0003282	3.48386	0.365952	0.209638	0.638821	0.000405374	3.39214	0.246596	0.785303	0.945437	0.753479	0.797546	0.671326
1	164994989	164964226	rs10753656	chr1:164994989:C:T	intergenic	PBX1;LMX1A	dist=143166;dist=20687	T	C	0.4706	52/117/5	0.6895	Imputed	0.96338	0.368469	0.229416	0.591802	3.63e-05	4.44009	0.380509	0.238832	0.606231	4.77838e-05	4.32072	0.399395	0.804035	0.999008	0.77833	0.867076	0.74361
1	164996124	164965361	rs7543924	chr1:164996124:G:A	intergenic	PBX1;LMX1A	dist=144301;dist=20574	A	G	0.3391	21/125/8	0.006492	Imputed	0.96427	0.352044	0.20204	0.613417	0.0002284	3.6413	0.363987	0.210901	0.628193	0.000283716	3.54712	0.279123	0.791066	0.945437	0.753479	0.797546	0.680711
1	164997192	164966429	rs2211480	chr1:164997192:C:T	intergenic	PBX1;LMX1A	dist=145369;dist=20467	T	C	0.2993	16/117/9	0.01085	Imputed	0.96548	0.381555	0.217649	0.668896	0.0007672	3.11509	0.394286	0.227217	0.684197	0.0009344	3.02947	0.238275	0.785303	0.945437	0.752485	0.798569	0.669129
1	164997210	164966447	rs2211479	chr1:164997210:T:C	intergenic	PBX1;LMX1A	dist=145387;dist=20465	C	T	0.2993	16/117/9	0.01085	Imputed	0.96548	0.381555	0.217649	0.668896	0.0007672	3.11509	0.394286	0.227217	0.684197	0.0009344	3.02947	0.238275	0.785303	0.945437	0.752485	0.798569	0.669129
1	164998123	164967360	rs4656423	chr1:164998123:G:A	intergenic	PBX1;LMX1A	dist=146300;dist=20374	A	G	0.3426	22/125/7	0.007177	Imputed	0.96433	0.339596	0.194267	0.593643	0.0001506	3.82218	0.351829	0.203309	0.608843	0.000188941	3.72367	0.279879	0.791066	0.945437	0.753479	0.798569	0.68111
1	165000233	164969470	rs1343312	chr1:165000233:C:G	intergenic	PBX1;LMX1A	dist=148410;dist=20163	G	C	0.3426	22/125/7	0.007177	Imputed	0.96435	0.339596	0.194267	0.593643	0.0001506	3.82218	0.351829	0.203309	0.608843	0.000188941	3.72367	0.279879	0.791066	0.945437	0.754473	0.799591	0.68151
1	165000284	164969521	rs1343313	chr1:165000284:T:C	intergenic	PBX1;LMX1A	dist=148461;dist=20158	C	T	0.4619	54/116/5	0.7901	Imputed	0.96563	0.337564	0.206987	0.550515	1.348e-05	4.87031	0.349544	0.216188	0.56516	1.80442e-05	4.74366	0.38351	0.804035	0.999008	0.780318	0.868098	0.740016
1	165002530	164971767	rs2881830	chr1:165002530:C:A	intergenic	PBX1;LMX1A	dist=150707;dist=19933	A	C	0.3426	22/125/7	0.007177	Imputed	0.96233	0.339935	0.194476	0.594192	0.0001526	3.81645	0.351968	0.203321	0.609291	0.000191749	3.71727	0.280635	0.791066	0.945437	0.753479	0.798569	0.68131
1	165002608	164971845	rs2881831	chr1:165002608:A:T	intergenic	PBX1;LMX1A	dist=150785;dist=19925	T	A	0.308	17/120/8	0.007572	Imputed	0.96329	0.354517	0.201449	0.623889	0.0003236	3.48999	0.36709	0.21079	0.639287	0.000399003	3.39902	0.244327	0.785303	0.945437	0.753479	0.798569	0.670927
1	165002836	164972073	rs34603664	chr1:165002836:T:TA	intergenic	PBX1;LMX1A	dist=151013;dist=19903	TA	T	0.4654	53/116/5	0.79	Imputed	0.96506	0.332538	0.203948	0.542206	1.014e-05	4.99396	0.344433	0.21307	0.556785	1.36318e-05	4.86545	0.387292	0.804035	0.999008	0.77833	0.868098	0.740615
1	165004406	164973643	rs10753658	chr1:165004406:A:T	intergenic	PBX1;LMX1A	dist=152583;dist=19746	T	A	0.4654	53/116/5	0.79	Imputed	0.96459	0.332538	0.203948	0.542206	1.014e-05	4.99396	0.344433	0.21307	0.556785	1.36318e-05	4.86545	0.386536	0.804035	0.999008	0.77833	0.866053	0.740016
1	165004588	164973825	rs10918105	chr1:165004588:T:C	intergenic	PBX1;LMX1A	dist=152765;dist=19727	C	T	0.301	16/118/9	0.01038	Imputed	0.96313	0.376326	0.214553	0.660074	0.000653	3.18509	0.388931	0.223992	0.675324	0.000795365	3.09943	0.238275	0.785303	0.945437	0.753479	0.799591	0.669529
1	165006955	164976192	rs6685688	chr1:165006955:A:T	intergenic	PBX1;LMX1A	dist=155132;dist=19491	T	A	0.3166	17/94/11	0.8697	Imputed	0.96225	2.35349	1.51457	3.65709	0.0001415	3.84924	2.29968	1.4875	3.5553	0.000179342	3.74632	0.377458	0.0244957	0	0.000994036	0	0.103235
1	165007772	164977009	rs55742336	chr1:165007772:C:T	intergenic	PBX1;LMX1A	dist=155949;dist=19409	T	C	0.2993	15/91/12	0.8651	Imputed	0.96385	2.26121	1.45498	3.51418	0.0002862	3.54333	2.21347	1.43128	3.42312	0.000354347	3.45057	0.354009	0.0216138	0	0.000994036	0	0.0966454
1	165007982	164977219	rs16837749	chr1:165007982:C:T	intergenic	PBX1;LMX1A	dist=156159;dist=19388	T	C	0.3097	15/95/11	0.509	Imputed	0.96377	2.37691	1.52311	3.70932	0.0001371	3.86296	2.32161	1.49544	3.60422	0.000174576	3.75802	0.371407	0.0244957	0	0.000994036	0.0194274	0.105431
1	165008933	164978170	rs10918106	chr1:165008933:C:T	intergenic	PBX1;LMX1A	dist=157110;dist=19293	T	C	0.3097	15/95/11	0.509	Imputed	0.96368	2.37691	1.52311	3.70932	0.0001371	3.86296	2.32161	1.49544	3.60422	0.000174576	3.75802	0.372163	0.0244957	0	0.000994036	0	0.101837
1	179956403	179925538	rs16855014	chr1:179956403:A:G	intronic	CEP350		G	A	0.05363	1/14/211	0.2404	Imputed	0.99038	3.39397	1.51933	7.58166	0.002878	2.54091	3.31253	1.48776	7.37542	0.00335942	2.47374	0.0642965	0.0216138	0.0625	0.0168986	0.0623722	0.048123
1	179965137	179934272	rs74779148	chr1:179965137:C:T	intronic	CEP350		T	C	0.05363	1/14/211	0.2404	Imputed	0.98356	3.39397	1.51933	7.58166	0.002878	2.54091	3.31253	1.48776	7.37542	0.00335942	2.47374	0.0635401	0.0216138	0.0625	0.0168986	0.0603272	0.047524
1	179974486	179943621	rs75906782	chr1:179974486:C:T	intronic	CEP350		T	C	0.05363	1/14/211	0.2404	Imputed	0.98595	3.39397	1.51933	7.58166	0.002878	2.54091	3.31253	1.48776	7.37542	0.00335942	2.47374	0.0635401	0.0216138	0.0625	0.0168986	0.0603272	0.047524
1	179984291	179953426	rs74717893	chr1:179984291:C:T	intronic	CEP350		T	C	0.05363	1/14/211	0.2404	Imputed	0.98608	3.39397	1.51933	7.58166	0.002878	2.54091	3.31253	1.48776	7.37542	0.00335942	2.47374	0.0635401	0.0216138	0.0625	0.0168986	0.0613497	0.0477236
1	179987220	179956355	rs140510451	chr1:179987220:AAT:A	intronic	CEP350		A	AAT	0.05363	1/14/211	0.2404	Imputed	0.98615	3.39397	1.51933	7.58166	0.002878	2.54091	3.31253	1.48776	7.37542	0.00335942	2.47374	0.0635401	0.0216138	0.0625	0.0168986	0.0603272	0.047524
1	179987224	179956359	rs58749862	chr1:179987224:T:C	intronic	CEP350		C	T	0.05363	1/14/211	0.2404	Imputed	0.9864	3.39397	1.51933	7.58166	0.002878	2.54091	3.31253	1.48776	7.37542	0.00335942	2.47374	0.0635401	0.0216138	0.0625	0.0168986	0.0603272	0.047524
1	179989274	179958409	rs114435850	chr1:179989274:G:A	intronic	CEP350		A	G	0.05363	1/14/211	0.2404	Imputed	0.9864	3.39397	1.51933	7.58166	0.002878	2.54091	3.31253	1.48776	7.37542	0.00335942	2.47374	0.0635401	0.0216138	0.0625	0.0168986	0.0603272	0.047524
1	179992233	179961368	rs148001345	chr1:179992233:GA:G	intronic	CEP350		G	GA	0.05536	1/15/210	0.2683	Imputed	0.98424	3.15504	1.42485	6.98616	0.004607	2.33658	3.09323	1.40196	6.82478	0.00516059	2.2873	0.0665658	0.0244957	0.0654762	0.0188867	0.0695297	0.0515176
1	180005297	179974432	rs78359950	chr1:180005297:G:T	intronic	CEP350		T	G	0.05363	1/14/211	0.2404	Imputed	0.99238	3.39397	1.51933	7.58166	0.002878	2.54091	3.31253	1.48776	7.37542	0.00335942	2.47374	0.0635401	0.0216138	0.0625	0.0168986	0.0603272	0.047524
1	180008015	179977150	rs79320977	chr1:180008015:A:G	intronic	CEP350		G	A	0.05363	1/14/211	0.2404	Imputed	0.99719	3.39397	1.51933	7.58166	0.002878	2.54091	3.31253	1.48776	7.37542	0.00335942	2.47374	0.0635401	0.0216138	0.0625	0.0168986	0.0603272	0.047524
1	180010958	179980093	rs60895715	chr1:180010958:T:C	intronic	CEP350		C	T	0.05363	1/14/211	0.2404	Imputed	0.9972	3.39397	1.51933	7.58166	0.002878	2.54091	3.31253	1.48776	7.37542	0.00335942	2.47374	0.0635401	0.0216138	0.0625	0.0168986	0.0613497	0.0477236
1	180011085	179980220	rs16855103	chr1:180011085:T:C	intronic	CEP350		C	T	0.05363	1/14/211	0.2404	Imputed	0.99722	3.39397	1.51933	7.58166	0.002878	2.54091	3.31253	1.48776	7.37542	0.00335942	2.47374	0.0635401	0.0216138	0.0625	0.0168986	0.0603272	0.047524
1	180014994	179984129	rs143774095	chr1:180014994:ATAT:A	intronic	CEP350		A	ATAT	0.05363	1/14/211	0.2404	Imputed	0.99707	3.39397	1.51933	7.58166	0.002878	2.54091	3.31253	1.48776	7.37542	0.00335942	2.47374	0.0635401	0.0216138	0.0615079	0.0168986	0.0603272	0.0473243
1	180018523	179987658	rs41380746	chr1:180018523:T:C	intronic	CEP350		C	T	0.0519	1/13/212	0.2134	Imputed	0.99747	3.71731	1.64473	8.40162	0.001601	2.79561	3.6054	1.60044	8.12209	0.00196859	2.70584	0.0567322	0.00864553	0	0	0	0.0161741
1	180018644	179987779	rs74674780	chr1:180018644:C:A	intronic	CEP350		A	C	0.05363	1/14/211	0.2404	Genotype	0.99986	3.39397	1.51933	7.58166	0.002878	2.54091	3.31253	1.48776	7.37542	0.00335942	2.47374	0.0635401	0.0216138	0.0327381	0.0168986	0.0593047	0.0413339
1	180021609	179990744	rs138377026	chr1:180021609:G:A	intronic	CEP350		A	G	0.05363	1/14/211	0.2404	Imputed	0.99813	3.39397	1.51933	7.58166	0.002878	2.54091	3.31253	1.48776	7.37542	0.00335942	2.47374	0.0635401	0.0216138	0.0625	0.0168986	0.0603272	0.047524
1	180026058	179995193	rs142921747	chr1:180026058:CG:C	intronic	CEP350		C	CG	0.05363	1/14/211	0.2404	Imputed	0.99815	3.39397	1.51933	7.58166	0.002878	2.54091	3.31253	1.48776	7.37542	0.00335942	2.47374	0.0635401	0.0216138	0.0625	0.0168986	0.0613497	0.0477236
1	180030843	179999978	rs16855144	chr1:180030843:T:A	intronic	CEP350		A	T	0.05363	1/14/211	0.2404	Imputed	0.99816	3.39397	1.51933	7.58166	0.002878	2.54091	3.31253	1.48776	7.37542	0.00335942	2.47374	0.0635401	0.0216138	0.0625	0.0168986	0.0613497	0.0477236
1	180060317	180029452	rs145508796	chr1:180060317:GT:G	intronic	CEP350		G	GT	0.05363	1/14/211	0.2404	Imputed	0.99767	3.39397	1.51933	7.58166	0.002878	2.54091	3.31253	1.48776	7.37542	0.00335942	2.47374	0.0635401	0.0216138	0.0625	0.0168986	0.0613497	0.0477236
1	180065087	180034222	rs41267622	chr1:180065087:A:G	intronic	CEP350		G	A	0.05363	1/14/211	0.2404	Imputed	0.99785	3.39397	1.51933	7.58166	0.002878	2.54091	3.31253	1.48776	7.37542	0.00335942	2.47374	0.0635401	0.0216138	0.0625	0.0168986	0.0613497	0.0477236
1	180071274	180040409	rs191417572	chr1:180071274:A:G	intronic	CEP350		G	A	0.05363	1/14/211	0.2404	Imputed	0.99698	3.39397	1.51933	7.58166	0.002878	2.54091	3.31253	1.48776	7.37542	0.00335942	2.47374	0.0635401	0.0216138	0.0625	0.0168986	0.0613497	0.0477236
1	180080887	180050022	rs115314674	chr1:180080887:T:G	intronic	CEP350		G	T	0.05363	1/14/211	0.2404	Imputed	0.99749	3.39397	1.51933	7.58166	0.002878	2.54091	3.31253	1.48776	7.37542	0.00335942	2.47374	0.0635401	0.0216138	0.0625	0.0168986	0.0613497	0.0477236
1	180086089	180055224	rs79093266	chr1:180086089:A:G	intronic	CEP350		G	A	0.05363	1/14/211	0.2404	Imputed	0.99706	3.39397	1.51933	7.58166	0.002878	2.54091	3.31253	1.48776	7.37542	0.00335942	2.47374	0.0635401	0.0216138	0.0625	0.0168986	0.0613497	0.0477236
1	180086475	180055610	rs79811033	chr1:180086475:T:C	intronic	CEP350		C	T	0.05363	1/14/211	0.2404	Imputed	0.99706	3.39397	1.51933	7.58166	0.002878	2.54091	3.31253	1.48776	7.37542	0.00335942	2.47374	0.0635401	0.0216138	0.0625	0.0168986	0.0613497	0.0477236
1	180088853	180057988	rs115590087	chr1:180088853:A:G	intronic	CEP350		G	A	0.05363	1/14/211	0.2404	Imputed	0.99706	3.39397	1.51933	7.58166	0.002878	2.54091	3.31253	1.48776	7.37542	0.00335942	2.47374	0.0635401	0.0216138	0.0625	0.0168986	0.0613497	0.0477236
1	180098083	180067218	rs60064848	chr1:180098083:G:T	intronic	CEP350		T	G	0.05363	1/14/211	0.2404	Imputed	0.99702	3.39397	1.51933	7.58166	0.002878	2.54091	3.31253	1.48776	7.37542	0.00335942	2.47374	0.0635401	0.0216138	0.0625	0.0168986	0.0613497	0.0477236
1	180108334	180077469	rs74941257	chr1:180108334:A:G	intronic	CEP350		G	A	0.05363	1/14/211	0.2404	Imputed	0.98885	3.39397	1.51933	7.58166	0.002878	2.54091	3.31253	1.48776	7.37542	0.00335942	2.47374	0.0635401	0.0216138	0.0625	0.0168986	0.0613497	0.0477236
1	180111178	180080313	rs16855289	chr1:180111178:C:T	UTR3	CEP350	NM_014810:c.*17C>T	T	C	0.0519	0/15/211	1	Imputed	0.98009	3.85743	1.64604	9.03969	0.001891	2.72331	3.75758	1.60925	8.77388	0.00221591	2.65445	0.0642965	0.0216138	0.0615079	0.0168986	0.0633947	0.048123
1	180112604	180081739	rs149770357	chr1:180112604:CT:C	UTR3	CEP350	NM_014810:c.*1443C>T	C	CT	0.05363	1/14/211	0.2404	Imputed	0.98885	3.39397	1.51933	7.58166	0.002878	2.54091	3.31253	1.48776	7.37542	0.00335942	2.47374	0.0635401	0.0216138	0.0615079	0.0168986	0.0613497	0.047524
1	180118603	180087738	rs141786845	chr1:180118603:T:C	intergenic	CEP350;QSOX1	dist=3723;dist=36230	C	T	0.06228	1/17/208	0.326	Imputed	0.98607	3.11117	1.44393	6.70352	0.003752	2.42574	3.04983	1.42102	6.54562	0.00421268	2.37544	0.0612708	0.0144092	0.0684524	0.0149105	0.0593047	0.0465256
1	180123854	180092989	rs16855295	chr1:180123854:G:A	intergenic	CEP350;QSOX1	dist=8974;dist=30979	A	G	0.06574	1/19/206	0.3854	Imputed	0.98036	2.80667	1.3169	5.98181	0.007518	2.1239	2.76804	1.30488	5.87185	0.00796489	2.09882	0.065053	0.0144092	0.0704365	0.0149105	0.0593047	0.0479233
1	180124079	180093214	rs113699994	chr1:180124079:T:C	intergenic	CEP350;QSOX1	dist=9199;dist=30754	C	T	0.06574	1/19/206	0.3854	Imputed	0.98036	2.80667	1.3169	5.98181	0.007518	2.1239	2.76804	1.30488	5.87185	0.00796489	2.09882	0.065053	0.0144092	0.0704365	0.0149105	0.0593047	0.0479233
1	180125031	180094166	rs79853203	chr1:180125031:G:C	intergenic	CEP350;QSOX1	dist=10151;dist=29802	C	G	0.07266	1/22/203	0.475	Imputed	0.97594	2.64825	1.27805	5.48747	0.008791	2.05596	2.61875	1.27003	5.39974	0.00912221	2.0399	0.0741301	0.0144092	0.0704365	0.0149105	0.0613497	0.0507188
1	180125089	180094224	rs76932632	chr1:180125089:G:A	intergenic	CEP350;QSOX1	dist=10209;dist=29744	A	G	0.06574	1/19/206	0.3854	Imputed	0.98031	2.80667	1.3169	5.98181	0.007518	2.1239	2.76804	1.30488	5.87185	0.00796489	2.09882	0.065053	0.0144092	0.0704365	0.0149105	0.0552147	0.0471246
1	180125977	180095112	rs112805519	chr1:180125977:C:A	intergenic	CEP350;QSOX1	dist=11097;dist=28856	A	C	0.06574	1/19/206	0.3854	Imputed	0.98311	2.80667	1.3169	5.98181	0.007518	2.1239	2.76804	1.30488	5.87185	0.00796489	2.09882	0.065053	0.0144092	0.0704365	0.0149105	0.0552147	0.0471246
1	180126840	180095975	rs74901495	chr1:180126840:A:G	intergenic	CEP350;QSOX1	dist=11960;dist=27993	G	A	0.06055	1/16/209	0.2969	Imputed	0.98581	3.3602	1.5472	7.29766	0.002195	2.65857	3.2789	1.51518	7.09566	0.0025697	2.59012	0.0567322	0.00720461	0	0	0	0.0159744
1	180127956	180097091	rs76192370	chr1:180127956:C:T	intergenic	CEP350;QSOX1	dist=13076;dist=26877	T	C	0.06228	1/17/208	0.326	Imputed	0.98618	3.11117	1.44393	6.70352	0.003752	2.42574	3.04983	1.42102	6.54562	0.00421268	2.37544	0.0620272	0.0144092	0.0704365	0.0149105	0.0552147	0.0463259
1	180131667	180100802	rs75686596	chr1:180131667:T:A	intergenic	CEP350;QSOX1	dist=16787;dist=23166	A	T	0.08651	2/24/200	0.2002	Imputed	0.99391	2.82639	1.44326	5.535	0.00245	2.61083	2.77592	1.42344	5.41347	0.00273442	2.56313	0.117247	0.0345821	0.0674603	0.0337972	0.0644172	0.0686901
1	180131963	180101098	rs57071059	chr1:180131963:G:C	intergenic	CEP350;QSOX1	dist=17083;dist=22870	C	G	0.109	2/35/189	0.6725	Genotype	1	2.33077	1.23609	4.3949	0.008933	2.049	2.30497	1.22878	4.3237	0.00927005	2.03292	0.149017	0.037464	0.0843254	0.0387674	0.162577	0.101038
1	180139513	180108648	rs145872014	chr1:180139513:C:T	intergenic	CEP350;QSOX1	dist=24633;dist=15320	T	C	0.06747	1/20/205	0.4154	Imputed	0.99205	2.72645	1.28413	5.78878	0.009038	2.04393	2.69239	1.27426	5.68877	0.00945852	2.02418	0.0605144	0.00720461	0	0	0.00102249	0.0171725
1	180142981	180112116	rs78860137	chr1:180142981:C:T	intergenic	CEP350;QSOX1	dist=28101;dist=11852	T	C	0.06747	1/20/205	0.4154	Imputed	0.99238	2.72645	1.28413	5.78878	0.009038	2.04393	2.69239	1.27426	5.68877	0.00945852	2.02418	0.0605144	0.00720461	0	0	0	0.0169728
1	182352397	182321532	rs11803977	chr1:182352397:A:G	intergenic	LINC01344;GLUL	dist=38336;dist=25696	G	A	0.2059	9/60/157	0.3477	Imputed	0.99762	2.04337	1.29192	3.23189	0.002253	2.64724	2.01057	1.27581	3.16849	0.00261555	2.58244	0.225416	0.0648415	0	0.107356	0.0858896	0.106829
1	182353365	182322500	rs11804109	chr1:182353365:A:C	intergenic	LINC01344;GLUL	dist=39304;dist=24728	C	A	0.2042	9/60/157	0.3477	Imputed	0.99761	2.04337	1.29192	3.23189	0.002253	2.64724	2.01057	1.27581	3.16849	0.00261555	2.58244	0.22466	0.0662824	0	0.107356	0.0858896	0.106829
1	182411602	182380737	rs34006736	chr1:182411602:A:AT	ncRNA_intr	LINC00272		AT	A	0.1073	2/34/190	0.6597	Imputed	0.99004	2.84056	1.558	5.17893	0.0006563	3.1829	2.76715	1.52414	5.02388	0.000822737	3.08474	0.102118	0.185879	0.00793651	0.250497	0.194274	0.142572
1	182412700	182381835	rs17463552	chr1:182412700:G:A	ncRNA_intr	LINC00272		A	G	0.1038	1/34/191	1	Imputed	0.98555	3.14244	1.69546	5.82435	0.0002755	3.55988	3.0556	1.65524	5.64068	0.000355291	3.44942	0.102118	0.185879	0.00793651	0.251491	0.194274	0.142772
1	182413154	182382289	rs67710213	chr1:182413154:TG:T	ncRNA_intr	LINC00272		T	TG	0.1038	1/34/191	1	Imputed	0.98432	3.14244	1.69546	5.82435	0.0002755	3.55988	3.0556	1.65524	5.64068	0.000355291	3.44942	0.102118	0.185879	0.00793651	0.250497	0.194274	0.142572
1	182413998	182383133	rs6704116	chr1:182413998:A:G	ncRNA_intr	LINC00272		G	A	0.1038	1/34/191	1	Imputed	0.98555	3.14244	1.69546	5.82435	0.0002755	3.55988	3.0556	1.65524	5.64068	0.000355291	3.44942	0.102118	0.185879	0.00793651	0.250497	0.194274	0.142572
1	184643956	184613090	rs11811624	chr1:184643956:A:T	intergenic	C1orf21;EDEM3	dist=14935;dist=46535	T	A	0.2716	17/103/1	0.2729	Imputed	0.98775	0.368027	0.205988	0.657531	0.0007354	3.13348	0.382452	0.216687	0.675027	0.000913867	3.03912	0.300303	0.0446686	0.014881	0.0228628	0.00715746	0.0944489
1	184645494	184614628	rs112505722	chr1:184645494:C:A	intergenic	C1orf21;EDEM3	dist=16473;dist=44997	A	C	0.2716	17/103/1	0.2729	Imputed	0.9893	0.368027	0.205988	0.657531	0.0007354	3.13348	0.382452	0.216687	0.675027	0.000913867	3.03912	0.301815	0.0446686	0.014881	0.0228628	0.00715746	0.0948482
1	196890241	196859371	rs72485118	chr1:196890241:T:C	intronic	CFHR4		C	T	0.2215	6/74/146	0.5153	Imputed	0.97533	2.65701	1.57913	4.47061	0.0002326	3.63339	2.58836	1.54754	4.32919	0.000290125	3.53741	0.242057	0.131124	0.155754	0.184891	0.203476	0.190296
1	196901662	196870792	rs7546940	chr1:196901662:A:G	intronic	CFHR4		A	G	0.2734	15/78/13	0.4643	Imputed	0.96804	1.99431	1.26941	3.13318	0.002742	2.56193	1.96062	1.25375	3.06602	0.00316425	2.49973	0.286687	0.132565	0.166667	0.186879	0.201431	0.204473
1	197417859	197386989	rs114811707	chr1:197417859:G:T	intronic	CRB1		T	G	0.06055	1/17/208	0.326	Imputed	0.99573	3.65831	1.67694	7.98074	0.001119	2.95117	3.52119	1.6236	7.6366	0.00143742	2.84242	0.0695915	0.00288184	0	0	0	0.01877
1	197452820	197421950	rs199726847	chr1:197452820:C:CA	intronic	CRB1		CA	C	0.06228	1/18/207	0.3556	Imputed	0.99082	3.45216	1.59925	7.45189	0.001602	2.79534	3.33227	1.55231	7.15323	0.00201325	2.6961	0	0	0	0	0.00102249	0.000199681
1	197473298	197442428	rs75050972	chr1:197473298:A:G	intronic	CRB1		G	A	0.06747	1/19/206	0.3854	Imputed	0.99268	3.66563	1.75918	7.63813	0.0005237	3.28092	3.52153	1.70031	7.29348	0.000701635	3.15389	0.070348	0.00288184	0	0	0	0.0189696
1	197483758	197452888	rs74686139	chr1:197483758:T:C	intergenic	CRB1;DENND1B	dist=5303;dist=20991	C	T	0.06574	1/19/206	0.3854	Imputed	0.99107	3.3838	1.62084	7.06432	0.00117	2.93181	3.26353	1.57165	6.77674	0.00150988	2.82106	0.070348	0.00288184	0	0	0	0.0189696
1	197496310	197465440	rs115636065	chr1:197496310:G:A	intergenic	CRB1;DENND1B	dist=17855;dist=8439	A	G	0.06574	1/19/206	0.3854	Imputed	0.98997	3.3838	1.62084	7.06432	0.00117	2.93181	3.26353	1.57165	6.77674	0.00150988	2.82106	0.070348	0.00288184	0	0	0	0.0189696
1	200480331	200449459	rs10399662	chr1:200480331:A:G	intergenic	ZNF281;KIF14	dist=70273;dist=71166	G	A	0.1315	0/49/177	0.08466	Genotype	0.99727	2.58287	1.40314	4.75447	0.0023	2.63827	2.53558	1.38491	4.64229	0.00256699	2.59058	0.15053	0.0129683	0	0.000994036	0	0.0417332
1	201130146	201099274	rs543920048	chr1:201130146:C:T	intergenic	ASCL5;TMEM9	dist=14774;dist=4625	T	C	0.05709	0/17/209	1	Genotype	0.9996	4.68797	2.06201	10.6581	0.0002272	3.64359	4.51285	1.9941	10.213	0.000298812	3.5246	0.0733737	0.00720461	0	0	0	0.0203674
1	201131398	201100526	rs2886331	chr1:201131398:A:C	intergenic	ASCL5;TMEM9	dist=16026;dist=3373	C	A	0.06055	0/19/207	1	Imputed	0.99585	3.9749	1.79236	8.8151	0.0006847	3.1645	3.85633	1.74682	8.51334	0.000836115	3.07773	0.075643	0.00720461	0	0	0	0.0209665
1	201132578	201101706	rs142635866	chr1:201132578:T:A	intergenic	ASCL5;TMEM9	dist=17206;dist=2193	A	T	0.06747	0/21/205	1	Imputed	0.99589	3.8923	1.83216	8.26893	0.0004085	3.38881	3.78194	1.78652	8.00612	0.000508002	3.29413	0.0907716	0.00864553	0	0	0	0.0251597
1	201132926	201102054	rs113858290	chr1:201132926:C:T	intergenic	ASCL5;TMEM9	dist=17554;dist=1845	T	C	0.05536	0/17/209	1	Imputed	0.99533	4.69266	2.10868	10.443	0.0001521	3.81787	4.51624	2.03691	10.0134	0.000206266	3.68557	0.0847201	0.00864553	0	0	0	0.0235623
1	201191877	201161005	rs10920140	chr1:201191877:C:T	intronic	IGFN1		T	C	0.1817	7/81/138	0.3158	Imputed	0.99462	0.299392	0.142637	0.628421	0.001431	2.84436	0.318126	0.155358	0.651425	0.00173579	2.7605	0.128593	0.204611	0.295635	0.323062	0.356851	0.25639
1	203205611	203174739	rs114143478	chr1:203205611:G:A	intergenic	CHI3L1;CHIT1	dist=18817;dist=10468	A	G	0.1696	2/59/165	0.2684	Imputed	0.98913	2.51306	1.48382	4.25621	0.000608	3.2161	2.46017	1.45931	4.14746	0.000728958	3.1373	0.178517	0.0144092	0	0	0	0.0491214
1	203207673	203176801	rs75716975	chr1:203207673:G:A	intergenic	CHI3L1;CHIT1	dist=20879;dist=8406	A	G	0.154	2/53/171	0.5442	Imputed	0.98927	2.53628	1.47941	4.34818	0.0007138	3.14642	2.48409	1.45544	4.23975	0.000849945	3.07061	0.177005	0.0144092	0	0	0	0.048722
1	203214824	203183952	rs372928127	chr1:203214824:A:C	intergenic	CHI3L1;CHIT1	dist=28030;dist=1255	C	A	0.05363	0/14/212	1	Imputed	0.98178	5.2488	2.34158	11.7655	5.663e-05	4.24695	5.01658	2.24849	11.1924	8.18302e-05	4.08709	0.086233	0.00720461	0	0	0	0.023762
1	203215077	203184205	rs79740309	chr1:203215077:G:A	intergenic	CHI3L1;CHIT1	dist=28283;dist=1002	A	G	0.06574	0/19/207	1	Imputed	0.97874	4.22915	2.04585	8.74242	9.953e-05	4.00205	4.06526	1.97492	8.36811	0.000140355	3.85277	0.111952	0.00720461	0	0	0	0.0305511
1	203220506	203189634	rs2486959	chr1:203220506:A:G	intronic	CHIT1		G	A	0.2439	9/72/145	1	Imputed	0.99396	2.92122	1.79389	4.75698	1.637e-05	4.78595	2.83505	1.75149	4.58895	2.22516e-05	4.65264	0.26702	0.318444	0.576389	0.16998	0.477505	0.358027
1	203222134	203191262	rs2244385	chr1:203222134:C:G	intronic	CHIT1		G	C	0.199	5/61/160	1	Genotype	0.99998	3.01621	1.8278	4.97731	1.562e-05	4.80632	2.92627	1.78303	4.80253	2.15707e-05	4.66614	0.218608	0.31268	0.532738	0.168986	0.45092	0.330272
1	203222776	203191904	rs2486961	chr1:203222776:C:T	intronic	CHIT1		T	C	0.2301	8/66/152	0.8224	Imputed	0.99473	3.19632	1.95193	5.23404	3.873e-06	5.41195	3.09088	1.89962	5.02918	5.53329e-06	5.25702	0.251891	0.317003	0.577381	0.163022	0.476483	0.352436
1	203223320	203192448	rs3216011	chr1:203223320:GC:G	intronic	CHIT1		G	GC	0.199	5/61/160	1	Imputed	0.9951	3.01621	1.8278	4.97731	1.562e-05	4.80632	2.92627	1.78303	4.80253	2.15707e-05	4.66614	0.218608	0.311239	0.534722	0.163022	0.45092	0.329273
1	203224487	203193615	rs7541179	chr1:203224487:A:G	intronic	CHIT1		G	A	0.06228	0/18/208	1	Imputed	0.98105	4.03094	1.92313	8.44896	0.0002227	3.65228	3.87594	1.85743	8.08802	0.000306389	3.51373	0.11649	0.00864553	0	0	0	0.0319489
1	203226561	203195689	rs2486070	chr1:203226561:G:A	intronic	CHIT1		A	G	0.2093	5/67/154	0.6377	Imputed	0.99173	2.88926	1.74626	4.78041	3.627e-05	4.44045	2.80613	1.70594	4.61585	4.83504e-05	4.3156	0.228442	0.315562	0.537698	0.167992	0.465235	0.336861
1	203227541	203196669	rs6704514	chr1:203227541:G:C	intronic	CHIT1		C	G	0.07958	2/21/203	0.1365	Imputed	0.97675	3.10496	1.64748	5.85184	0.000458	3.33913	3.0069	1.60152	5.64553	0.000614123	3.21174	0.126324	0.00864553	0.000992063	0	0	0.0347444
1	203734036	203703164	rs12060019	chr1:203734036:T:C	intronic	ATP2B4		T	C	0.346	25/122/7	0.03474	Imputed	0.97789	0.434569	0.256403	0.736537	0.001959	2.70797	0.446492	0.265813	0.749982	0.00230909	2.63656	0.32829	0.26513	0.499008	0.420477	0.461145	0.398363
1	203739906	203709034	rs955865	chr1:203739906:A:G	UTR3	ATP2B4	NM_001684:c.*52C>T;NM_	A	G	0.346	24/123/7	0.02349	Genotype	0.99742	0.438542	0.258022	0.745358	0.00232	2.63451	0.450674	0.267506	0.759261	0.00274539	2.5614	0.33056	0.266571	0.500992	0.419483	0.461145	0.399361
1	204936925	204906053	rs2595954	chr1:204936925:A:G	intronic	NFASC		G	A	0.2284	6/78/142	0.2965	Imputed	0.99142	2.15869	1.32895	3.50649	0.001878	2.7263	2.11687	1.30897	3.42341	0.00222963	2.65177	0.322239	0.0965418	0.00496032	0.104374	0.105317	0.140974
1	204949942	204919070	rs2802836	chr1:204949942:T:C	intronic	NFASC		C	T	0.3062	13/97/11	0.243	Imputed	0.99357	2.22376	1.40244	3.52608	0.0006793	3.16794	2.17568	1.37931	3.43184	0.000828781	3.08156	0.405446	0.105187	0.0109127	0.109344	0.118609	0.16893
1	205258485	205227613	rs114511751	chr1:205258485:C:T	intronic	TMCC2		T	C	0.07439	1/21/204	0.4453	Genotype	0.99977	3.40757	1.70694	6.80257	0.0005096	3.29277	3.29182	1.65452	6.54936	0.000687318	3.16284	0.0900151	0.00576369	0	0.000994036	0.00408998	0.0255591
1	206616731	206790076	rs4497204	chr1:206616731:A:G	intergenic	EIF2D;DYRK3	dist=4180;dist=18805	A	G	0.218	6/73/147	0.5139	Imputed	0.94959	2.27391	1.38867	3.72345	0.001095	2.96059	2.22862	1.36811	3.63038	0.00128657	2.89057	0.231467	0.056196	0.0982143	0.00596421	0.00408998	0.090655
1	213644043	213817386	rs80340812	chr1:213644043:T:G	intergenic	RPS6KC1;PROX1-AS1	dist=369269;dist=17559	G	T	0.2215	9/68/149	0.6697	Imputed	0.98872	2.08652	1.29311	3.36677	0.002589	2.58687	2.05198	1.27764	3.29562	0.00294342	2.53115	0.242814	0.0288184	0	0.0397614	0.00920245	0.0778754
1	214485306	214658649	rs59753200	chr1:214485306:C:T	intronic	PTPN14		T	C	0.07612	1/23/202	0.5045	Imputed	0.99846	2.85765	1.42847	5.71673	0.002994	2.52375	2.7883	1.40018	5.55259	0.0035255	2.45278	0.0748865	0.00288184	0	0	0	0.0201677
1	214486650	214659993	rs74142717	chr1:214486650:G:T	intronic	PTPN14		T	G	0.07439	1/22/203	0.475	Imputed	0.99819	2.9388	1.46328	5.90217	0.002444	2.6119	2.86293	1.43212	5.72325	0.00291806	2.53491	0.0748865	0.00288184	0	0	0	0.0201677
1	214487064	214660407	rs74142719	chr1:214487064:G:A	intronic	PTPN14		A	G	0.07439	1/22/203	0.475	Imputed	0.9985	2.9388	1.46328	5.90217	0.002444	2.6119	2.86293	1.43212	5.72325	0.00291806	2.53491	0.0748865	0.00288184	0	0	0	0.0201677
1	214487366	214660709	rs138834709	chr1:214487366:C:T	intronic	PTPN14		T	C	0.07439	1/22/203	0.475	Imputed	0.99852	2.9388	1.46328	5.90217	0.002444	2.6119	2.86293	1.43212	5.72325	0.00291806	2.53491	0.0748865	0.00288184	0	0	0	0.0201677
1	215175527	215348870	rs60462239	chr1:215175527:G:A	intronic	KCNK2		A	G	0.4152	33/104/8	0.7775	Imputed	0.98553	2.12868	1.39027	3.25926	0.0005096	3.29277	2.08535	1.36987	3.17453	0.000608327	3.21586	0.465204	0.0533141	0.00396825	0.0497018	0.0797546	0.15655
1	223655280	223842982	rs68072917	chr1:223655280:A:G	intronic	CAPN8		G	A	0.09343	1/29/196	1	Imputed	0.98546	2.86624	1.50538	5.45731	0.001351	2.86934	2.80199	1.47716	5.31504	0.00160852	2.79357	0.113464	0.236311	0.322421	0.218688	0.216769	0.213858
1	223684243	223871945	rs6604735	chr1:223684243:C:A	intergenic	CAPN8;CAPN2	dist=18509;dist=17350	A	C	0.09343	1/29/196	1	Imputed	0.97872	3.0283	1.59007	5.76742	0.0007488	3.12563	2.94065	1.55088	5.57582	0.000952163	3.02129	0.136157	0.00720461	0	0	0	0.0369409
1	223686320	223874022	rs73113691	chr1:223686320:C:T	intergenic	CAPN8;CAPN2	dist=20586;dist=15273	T	C	0.09862	1/32/193	1	Imputed	0.97986	2.68478	1.4265	5.05296	0.002206	2.65639	2.62247	1.39967	4.91354	0.00261582	2.58239	0.146747	0.00720461	0	0	0	0.0397364
1	225698428	225886130	rs2794398	chr1:225698428:A:G	intergenic	ENAH;SRP9	dist=45285;dist=79385	G	A	0.4048	43/113/7	0.893	Imputed	0.99711	0.518404	0.32697	0.82192	0.005206	2.2835	0.530644	0.337239	0.834965	0.0061463	2.21139	0.403933	0.43804	0.671627	0.329026	0.406953	0.448083
1	225706677	225894379	rs60240796	chr1:225706677:C:T	intergenic	ENAH;SRP9	dist=53534;dist=71136	T	C	0.2215	12/62/15	0.127	Imputed	0.98695	2.05793	1.29737	3.26435	0.00217	2.66354	2.0228	1.28094	3.19431	0.00250969	2.60038	0.245083	0.0288184	0	0.00198807	0.00408998	0.0698882
1	226715850	226903551	rs10916028	chr1:226715850:G:A	intronic	ITPKB		A	G	0.1505	5/46/175	0.353	Imputed	0.97854	2.46527	1.47871	4.11003	0.0005411	3.26672	2.41068	1.45189	4.00264	0.000670636	3.17351	0.164145	0.146974	0.333333	0.0994036	0.164622	0.182907
1	226720806	226908507	rs28682397	chr1:226720806:C:G	intronic	ITPKB		G	C	0.1678	5/54/167	0.7839	Imputed	0.98924	2.31035	1.38928	3.84209	0.001249	2.90344	2.2633	1.36722	3.74667	0.00149186	2.82627	0.167171	0.172911	0.333333	0.154076	0.224949	0.210064
1	226724495	226912196	rs3768411	chr1:226724495:C:A	intronic	ITPKB		A	C	0.1644	3/53/170	0.7757	Imputed	0.98578	3.00116	1.75529	5.13133	5.924e-05	4.22738	2.91055	1.71165	4.94919	8.00355e-05	4.09672	0.161876	0.174352	0.342262	0.15507	0.220859	0.210064
1	226728684	226916385	rs12023075	chr1:226728684:C:T	intronic	ITPKB		T	C	0.1886	4/64/158	0.617	Imputed	0.99465	2.32193	1.38735	3.88609	0.001345	2.87128	2.27321	1.36511	3.78539	0.00159823	2.79636	0.16944	0.204611	0.340278	0.212724	0.221881	0.227636
1	226732579	226920280	rs12027092	chr1:226732579:C:A	intronic	ITPKB		A	C	0.1869	4/63/159	0.6148	Imputed	0.9926	2.35891	1.40897	3.94931	0.0011	2.95861	2.30817	1.38552	3.84522	0.00131704	2.8804	0.180787	0.216138	0.342262	0.230616	0.224949	0.236821
1	226736941	226924642	rs3754415	chr1:226736941:C:T	exonic	ITPKB		T	C	0.1851	4/63/159	0.6148	Imputed	0.99182	2.24521	1.34081	3.75966	0.002105	2.67675	2.2013	1.32103	3.66815	0.00245663	2.60966	0.16944	0.20317	0.339286	0.212724	0.220859	0.227037
1	228810773	228946520	rs241329	chr1:228810773:A:G	intergenic	RHOU;MIR4454	dist=64104;dist=363910	A	G	0.2993	14/91/12	0.7312	Imputed	0.98589	1.97625	1.26068	3.09797	0.002981	2.52564	1.94484	1.24639	3.03468	0.00338687	2.4702	0.265507	0.556196	0.71131	0.543738	0.764826	0.548922
1	229431637	229567384	rs74897770	chr1:229431637:G:T	exonic	ACTA1		T	G	0.05709	1/16/209	0.2969	Imputed	0.99446	3.62553	1.65855	7.92527	0.001247	2.90413	3.52588	1.61872	7.68005	0.00151084	2.82078	0.0733737	0.00144092	0	0.000994036	0	0.0197684
1	229443677	229579424	rs78723398	chr1:229443677:G:A	intronic	NUP133		A	G	0.05709	1/16/209	0.2969	Imputed	0.99465	3.62553	1.65855	7.92527	0.001247	2.90413	3.52588	1.61872	7.68005	0.00151084	2.82078	0.0726172	0.00144092	0.000992063	0.000994036	0	0.0197684
1	229447102	229582849	rs146025063	chr1:229447102:C:A	intronic	NUP133		A	C	0.05709	1/16/209	0.2969	Imputed	0.99079	3.62553	1.65855	7.92527	0.001247	2.90413	3.52588	1.61872	7.68005	0.00151084	2.82078	0.0726172	0.00144092	0	0.000994036	0	0.0195687
1	229451562	229587309	rs11812017	chr1:229451562:C:G	intronic	NUP133		G	C	0.05709	1/16/209	0.2969	Imputed	0.99089	3.62553	1.65855	7.92527	0.001247	2.90413	3.52588	1.61872	7.68005	0.00151084	2.82078	0.0726172	0.00144092	0	0.000994036	0	0.0195687
1	229452076	229587823	rs74700953	chr1:229452076:A:T	intronic	NUP133		T	A	0.05709	1/16/209	0.2969	Imputed	0.99089	3.62553	1.65855	7.92527	0.001247	2.90413	3.52588	1.61872	7.68005	0.00151084	2.82078	0.0726172	0.00144092	0	0.000994036	0	0.0195687
1	229453964	229589711	rs78266630	chr1:229453964:T:A	intronic	NUP133		A	T	0.05709	1/16/209	0.2969	Imputed	0.99089	3.62553	1.65855	7.92527	0.001247	2.90413	3.52588	1.61872	7.68005	0.00151084	2.82078	0.0726172	0.00144092	0	0.000994036	0	0.0195687
1	229454184	229589931	rs78399347	chr1:229454184:A:G	intronic	NUP133		G	A	0.05709	1/16/209	0.2969	Imputed	0.99089	3.62553	1.65855	7.92527	0.001247	2.90413	3.52588	1.61872	7.68005	0.00151084	2.82078	0.0726172	0.00144092	0	0.000994036	0	0.0195687
1	230281811	230417557	rs1043941	chr1:230281811:T:C	UTR3	GALNT2	NM_001291866:c.*2353C>	T	C	0.1142	1/39/186	1	Imputed	0.96853	2.33544	1.26715	4.30436	0.006542	2.18429	2.30228	1.2553	4.22249	0.0070437	2.1522	0.080938	0.148415	0.015873	0.193837	0.177914	0.11881
1	230281814	230417560	rs1043944	chr1:230281814:A:G	UTR3	GALNT2	NM_001291866:c.*2356C>	A	G	0.1142	1/39/186	1	Imputed	0.96852	2.33544	1.26715	4.30436	0.006542	2.18429	2.30228	1.2553	4.22249	0.0070437	2.1522	0.080938	0.148415	0.015873	0.193837	0.174847	0.118211
1	230283028	230418774	rs12066120	chr1:230283028:T:C	downstream	GALNT2	dist=898	T	C	0.1644	1/60/165	0.08931	Imputed	0.98222	2.39097	1.38447	4.12919	0.001767	2.75276	2.34487	1.36472	4.02896	0.00202888	2.69274	0.118003	0.273775	0.0436508	0.407555	0.379346	0.233826
1	230283733	230419479	rs4484932	chr1:230283733:C:G	intergenic	GALNT2;PGBD5	dist=1603;dist=37913	C	G	0.1644	1/60/165	0.08931	Imputed	0.98229	2.39097	1.38447	4.12919	0.001767	2.75276	2.34487	1.36472	4.02896	0.00202888	2.69274	0.118759	0.276657	0.0426587	0.415507	0.378323	0.235623
1	231078717	231214463	rs6667406	chr1:231078717:C:G	intergenic	FAM89A;TRIM67	dist=38468;dist=84211	G	C	0.4775	56/106/6	0.354	Imputed	0.97386	0.503234	0.326269	0.776183	0.001893	2.72285	0.514699	0.336089	0.788229	0.00225556	2.64675	0.550681	0.149856	0.00396825	0.141153	0.0838446	0.211661
1	231100036	231235782	rs60630548	chr1:231100036:T:G	intergenic	FAM89A;TRIM67	dist=59787;dist=62892	G	T	0.4066	46/110/7	0.8929	Imputed	0.99198	0.439552	0.272123	0.709993	0.0007781	3.10896	0.452647	0.282824	0.724441	0.000954956	3.02002	0.453101	0.157061	0.00396825	0.159046	0.0858896	0.190895
1	231107465	231243211	rs12091966	chr1:231107465:A:G	intergenic	FAM89A;TRIM67	dist=67216;dist=55463	G	A	0.4637	56/112/5	0.8946	Genotype	0.99975	0.417697	0.261545	0.667075	0.0002568	3.5904	0.429882	0.271431	0.68083	0.000319726	3.49522	0.505295	0.367435	0.139881	0.313121	0.187117	0.311901
1	231728730	231864476	rs9431985	chr1:231728730:C:T	ncRNA_intr	TSNAX-DISC1		C	T	0.3806	30/95/10	0.3046	Imputed	0.97709	2.29148	1.48126	3.54488	0.0001949	3.71019	2.23603	1.4547	3.43703	0.000243734	3.61308	0.32829	0.376081	0.395833	0.218688	0.268916	0.314896
1	231728826	231864572	rs35213752	chr1:231728826:G:GT	ncRNA_intr	TSNAX-DISC1		G	GT	0.3893	33/94/99	0.1903	Imputed	0.97948	2.1447	1.39809	3.29001	0.0004744	3.32386	2.09811	1.37583	3.19957	0.000577539	3.23842	0.344175	0.376081	0.402778	0.218688	0.270961	0.320887
1	231730715	231866461	rs2793102	chr1:231730715:A:G	ncRNA_intr	TSNAX-DISC1		A	G	0.3754	29/96/10	0.4586	Imputed	0.97649	2.20119	1.42054	3.41085	0.0004142	3.38279	2.14988	1.39616	3.3105	0.000510441	3.29205	0.32829	0.357349	0.401786	0.198807	0.271984	0.310104
1	231732701	231868447	rs12070482	chr1:231732701:T:C	ncRNA_intr	TSNAX-DISC1		T	C	0.1349	5/39/182	0.1538	Imputed	0.95641	2.58209	1.49876	4.44847	0.0006313	3.19976	2.52561	1.47209	4.3331	0.000768103	3.11458	0.118003	0.0144092	0	0.000994036	0	0.0333466
1	231813075	231948821	rs2759346	chr1:231813075:A:G	ncRNA_intr	TSNAX-DISC1		G	A	0.4066	29/107/9	0.8858	Genotype	0.99997	2.33217	1.5098	3.60249	0.0001348	3.87031	2.27574	1.48231	3.49388	0.000170255	3.7689	0.380484	0.603746	0.418651	0.66004	0.54499	0.507388
1	231819608	231955354	rs2759340	chr1:231819608:G:A	ncRNA_intr	TSNAX-DISC1		A	G	0.4308	33/110/8	0.7807	Imputed	0.99498	2.36623	1.53469	3.64833	9.64e-05	4.01592	2.3069	1.50604	3.53364	0.00012198	3.91371	0.406203	0.559078	0.416667	0.600398	0.505112	0.487819
1	231831116	231966862	rs6674099	chr1:231831116:G:A	ncRNA_intr	TSNAX-DISC1		A	G	0.391	27/103/9	1	Imputed	0.98383	2.34339	1.52798	3.59396	9.502e-05	4.02218	2.28743	1.50031	3.48749	0.000120419	3.9193	0.378215	0.556196	0.4375	0.599404	0.50409	0.483826
1	232423784	232559530	rs72757391	chr1:232423784:C:T	intronic	SIPA1L2		T	C	0.1349	4/40/182	0.2896	Imputed	0.97662	2.69689	1.57091	4.62994	0.000321	3.49349	2.63125	1.53884	4.49915	0.000407952	3.38939	0.178517	0.262248	0.301587	0.201789	0.214724	0.226637
1	234074504	234210250	rs4281379	chr1:234074504:C:G	intronic	SLC35F3		C	G	0.1678	2/59/165	0.2684	Genotype	0.99794	2.58752	1.51498	4.41937	0.0004999	3.30112	2.52842	1.48735	4.29819	0.00061147	3.21362	0.214826	0.175793	0.0257937	0.203777	0.132924	0.153155
1	234926226	235061973	rs908320	chr1:234926226:T:C	intergenic	LINC01132;LOC101927851	dist=194583;dist=31117	C	T	0.2526	16/98/11	0.4217	Imputed	0.99607	0.336216	0.18152	0.622749	0.0005273	3.27794	0.353099	0.193916	0.642953	0.000662948	3.17852	0.200454	0.514409	0.655754	0.332008	0.308793	0.383187
1	234926434	235062181	rs908319	chr1:234926434:G:A	intergenic	LINC01132;LOC101927851	dist=194791;dist=30909	A	G	0.2422	16/93/11	0.7415	Genotype	0.9998	0.324004	0.171932	0.61058	0.0004904	3.30945	0.341358	0.184481	0.63164	0.000618654	3.20855	0.192133	0.514409	0.655754	0.33002	0.308793	0.380591
1	236004694	236167994	rs55698006	chr1:236004694:G:A	intronic	NID1		A	G	0.1003	3/28/195	0.1161	Imputed	0.9895	2.69716	1.53947	4.72543	0.0005244	3.28034	2.62601	1.50341	4.58685	0.000691563	3.16017	0.111952	0.0172911	0.000992063	0.0149105	0.0102249	0.0371406
1	236089347	236252647	rs2734802	chr1:236089347:G:T	intergenic	NID1;GPR137B	dist=24166;dist=53185	G	T	0.2664	17/100/1	0.4266	Imputed	0.97028	0.410492	0.232414	0.725013	0.002155	2.66655	0.426287	0.24434	0.74372	0.00267558	2.57258	0.236006	0.387608	0.276786	0.549702	0.360941	0.352636
1	239805743	239969043	rs61542079	chr1:239805743:A:G	intronic	CHRM3		G	A	0.1869	4/60/162	0.7942	Genotype	0.99828	2.41138	1.48284	3.92138	0.0003876	3.41162	2.35714	1.45546	3.81742	0.000490664	3.30922	0.20121	0.0518732	0.174603	0.0318091	0.103272	0.122005
1	239923326	240086626	rs12142645	chr1:239923326:G:A	intergenic	CHRM3;RPS7P5	dist=7877;dist=84198	A	G	0.263	10/83/13	0.576	Imputed	0.93438	2.33941	1.47471	3.71115	0.0003065	3.51357	2.28856	1.45016	3.61168	0.000375615	3.42526	0.248109	0.220461	0.145833	0.204771	0.218814	0.209265
1	240122042	240285342	rs12118266	chr1:240122042:G:A	intronic	FMN2		A	G	0.2076	6/67/153	0.8195	Imputed	0.98786	2.18387	1.32827	3.59062	0.002074	2.68319	2.14716	1.31211	3.51365	0.00235803	2.62745	0.167171	0.165706	0.165675	0.363817	0.241309	0.220647
1	240196910	240360210	rs11801848	chr1:240196910:G:C	intronic	FMN2		C	G	0.1747	6/54/166	0.5904	Imputed	0.99617	2.59893	1.55573	4.34166	0.0002639	3.57856	2.53826	1.52641	4.22087	0.000330788	3.48045	0.131619	0.288184	0.135913	0.335984	0.397751	0.247204
1	240591059	240754359	rs67033442	chr1:240591059:C:T	intronic	GREM2		C	T	0.2474	16/95/11	0.6231	Imputed	0.87473	0.297007	0.156234	0.56462	0.0002122	3.67325	0.313059	0.167688	0.584456	0.000266169	3.57484	0.181543	0.567723	0.604167	0.581511	0.627812	0.48762
1	240626039	240789339	rs1962120	chr1:240626039:A:G	intergenic	GREM2;RGS7	dist=13877;dist=149475	G	A	0.1003	0/35/191	0.3736	Imputed	0.93984	3.01319	1.56995	5.78318	0.0009122	3.03991	2.94547	1.54205	5.62613	0.00106886	2.97108	0.107413	0.00576369	0	0.000994036	0	0.029353
1	240628719	240792019	rs113838451	chr1:240628719:G:GA	intergenic	GREM2;RGS7	dist=16557;dist=146795	GA	G	0.3408	23/92/11	0.533	Imputed	0.94369	2.0604	1.33519	3.17951	0.001091	2.96218	2.0208	1.31604	3.10297	0.00130395	2.88474	0.410741	0.105187	0.0714286	0.0337972	0.00511247	0.145168
1	240630029	240793329	rs12092447	chr1:240630029:C:G	intergenic	GREM2;RGS7	dist=17867;dist=145485	G	C	0.2509	12/73/14	0.5535	Imputed	0.9575	2.44636	1.52846	3.91548	0.0001932	3.71399	2.38895	1.50027	3.80403	0.00024343	3.61363	0.278366	0.0273775	0	0.0188867	0.00102249	0.08127
1	240631172	240794472	rs113032332	chr1:240631172:A:G	intergenic	GREM2;RGS7	dist=19010;dist=144342	G	A	0.2699	13/80/13	0.8531	Imputed	0.95551	2.43683	1.51966	3.90756	0.0002184	3.66075	2.37928	1.49197	3.79431	0.00027235	3.56487	0.305598	0.0302594	0	0.0218688	0.00102249	0.0894569
1	244310339	244473641	rs3127485	chr1:244310339:G:A	intergenic	ZBTB18;C1orf100	dist=252861;dist=42296	A	G	0.1332	2/45/179	1	Imputed	0.98952	2.58003	1.44274	4.61381	0.001396	2.85511	2.52746	1.41945	4.50037	0.00163303	2.78701	0.151286	0.0216138	0.0257937	0.0467197	0.0654397	0.0702875
1	244310526	244473828	rs3120115	chr1:244310526:C:T	intergenic	ZBTB18;C1orf100	dist=253048;dist=42109	T	C	0.1332	2/45/179	1	Imputed	0.9909	2.58003	1.44274	4.61381	0.001396	2.85511	2.52746	1.41945	4.50037	0.00163303	2.78701	0.151286	0.0216138	0.0257937	0.0457256	0.0654397	0.0700879
1	244311170	244474472	rs3127451	chr1:244311170:C:A	intergenic	ZBTB18;C1orf100	dist=253692;dist=41465	A	C	0.1315	2/44/180	1	Imputed	0.98731	2.62952	1.46882	4.70741	0.001138	2.94386	2.57472	1.44444	4.58944	0.00134168	2.87235	0.151286	0.0216138	0.0257937	0.0457256	0.0664622	0.0702875
1	244312560	244475862	rs3102473	chr1:244312560:T:C	intergenic	ZBTB18;C1orf100	dist=255082;dist=40075	C	T	0.1332	2/45/179	1	Imputed	0.99031	2.58003	1.44274	4.61381	0.001396	2.85511	2.52746	1.41945	4.50037	0.00163303	2.78701	0.151286	0.0216138	0.0257937	0.0477137	0.0664622	0.0706869
1	245700355	245863657	rs61831285	chr1:245700355:A:G	intronic	KIF26B		G	A	0.1003	1/33/192	1	Imputed	0.98617	2.42274	1.26314	4.64688	0.007744	2.11103	2.38765	1.25016	4.5601	0.00838044	2.07673	0.114977	0.0259366	0.0178571	0.0298211	0.0807771	0.0593051
1	247158699	247322001	rs12141126	chr1:247158699:A:G	intronic	ZNF124		A	G	0.2197	7/71/148	0.8281	Imputed	0.98674	2.33614	1.43754	3.79644	0.0006143	3.21162	2.28731	1.41385	3.70039	0.000748982	3.12553	0.16112	0.619597	0.867063	0.644135	0.466258	0.523363
1	247327005	247490307	rs6657577	chr1:247327005:G:A	intronic	ZNF496		G	A	0.2215	10/66/15	0.3943	Imputed	0.96686	2.28874	1.456	3.59775	0.0003335	3.4769	2.24265	1.43308	3.50957	0.000408075	3.38926	0.263994	0.0288184	0.00297619	0.00994036	0.0817996	0.0922524
1	247327975	247491277	rs4925535	chr1:247327975:G:A	intronic	ZNF496		G	A	0.2284	11/65/15	0.2828	Imputed	0.95255	2.46059	1.57966	3.83278	6.842e-05	4.16482	2.40358	1.55016	3.72684	8.89522e-05	4.05084	0.270802	0.0302594	0.00297619	0.0109344	0.0869121	0.0954473
2	483114	483114	rs4854313	chr2:483114:G:A	intergenic	LINC01865;LINC01874	dist=146060;dist=7833	A	G	0.1713	5/53/168	0.7798	Imputed	0.99766	2.48134	1.45104	4.24321	0.0009004	3.04556	2.43035	1.428	4.13626	0.00106337	2.97332	0.149773	0.436599	0.551587	0.358847	0.460123	0.373003
2	488684	488684	rs72776449	chr2:488684:G:T	intergenic	LINC01865;LINC01874	dist=151630;dist=2263	T	G	0.1125	3/34/189	0.3927	Imputed	0.99682	2.36789	1.30012	4.31262	0.00483	2.31605	2.33097	1.28524	4.22755	0.00533345	2.27299	0.065053	0.413545	0.545635	0.345924	0.331288	0.31849
2	488685	488685	rs72776451	chr2:488685:C:T	intergenic	LINC01865;LINC01874	dist=151631;dist=2262	T	C	0.1125	3/34/189	0.3927	Imputed	0.99682	2.36789	1.30012	4.31262	0.00483	2.31605	2.33097	1.28524	4.22755	0.00533345	2.27299	0.0665658	0.413545	0.542659	0.345924	0.331288	0.318291
2	489717	489717	rs72776453	chr2:489717:G:A	intergenic	LINC01865;LINC01874	dist=152663;dist=1230	A	G	0.109	3/32/191	0.1946	Imputed	0.99705	2.48258	1.35961	4.53309	0.003075	2.51215	2.43759	1.34032	4.43315	0.0035017	2.45572	0.065053	0.413545	0.542659	0.346918	0.331288	0.318091
2	504473	504473	rs11127474	chr2:504473:G:C	intergenic	LINC01874;LINC01875	dist=11818;dist=41332	C	G	0.4343	38/105/8	0.6776	Imputed	0.9635	2.00712	1.31219	3.07008	0.001311	2.8824	1.96814	1.2937	2.99419	0.00156224	2.80625	0.411498	0.729107	0.927579	0.567594	0.729039	0.652756
2	552493	552493	rs73146364	chr2:552493:T:C	intergenic	LINC01875;LOC105373352	dist=5826;dist=5708	C	T	0.1055	1/36/189	1	Imputed	0.99837	2.82356	1.50224	5.30708	0.001266	2.89757	2.75594	1.47349	5.15458	0.00150653	2.82202	0.12708	0.0417867	0.000992063	0.0805169	0.0787321	0.0710863
2	552586	552586	rs73146366	chr2:552586:T:C	intergenic	LINC01875;LOC105373352	dist=5919;dist=5615	C	T	0.1055	1/36/189	1	Imputed	0.99769	2.82356	1.50224	5.30708	0.001266	2.89757	2.75594	1.47349	5.15458	0.00150653	2.82202	0.12708	0.0417867	0.000992063	0.0805169	0.0787321	0.0710863
2	553113	553113	rs4332953	chr2:553113:G:A	intergenic	LINC01875;LOC105373352	dist=6446;dist=5088	A	G	0.1055	1/36/189	1	Imputed	0.99796	2.82356	1.50224	5.30708	0.001266	2.89757	2.75594	1.47349	5.15458	0.00150653	2.82202	0.12708	0.0417867	0.000992063	0.0805169	0.0787321	0.0710863
2	553986	553986	rs13414109	chr2:553986:A:C	intergenic	LINC01875;LOC105373352	dist=7319;dist=4215	C	A	0.1055	1/36/189	1	Imputed	0.99838	2.82356	1.50224	5.30708	0.001266	2.89757	2.75594	1.47349	5.15458	0.00150653	2.82202	0.125567	0.0417867	0.000992063	0.0815109	0.0797546	0.0710863
2	554109	554109	rs13411762	chr2:554109:C:T	intergenic	LINC01875;LOC105373352	dist=7442;dist=4092	T	C	0.1055	1/36/189	1	Imputed	0.99831	2.82356	1.50224	5.30708	0.001266	2.89757	2.75594	1.47349	5.15458	0.00150653	2.82202	0.127837	0.0417867	0.000992063	0.0805169	0.0797546	0.0714856
2	554496	554496	rs58378369	chr2:554496:A:G	intergenic	LINC01875;LOC105373352	dist=7829;dist=3705	G	A	0.1055	1/36/189	1	Imputed	0.99838	2.82356	1.50224	5.30708	0.001266	2.89757	2.75594	1.47349	5.15458	0.00150653	2.82202	0.127837	0.0403458	0.000992063	0.0805169	0.0797546	0.0712859
2	554949	554949	rs6733854	chr2:554949:T:C	intergenic	LINC01875;LOC105373352	dist=8282;dist=3252	C	T	0.1055	1/36/189	1	Imputed	0.99838	2.82356	1.50224	5.30708	0.001266	2.89757	2.75594	1.47349	5.15458	0.00150653	2.82202	0.127837	0.0403458	0.000992063	0.0815109	0.0797546	0.0714856
2	554969	554969	rs10557803	chr2:554969:CAG:C	intergenic	LINC01875;LOC105373352	dist=8302;dist=3232	C	CAG	0.1055	1/36/189	1	Imputed	0.99838	2.82356	1.50224	5.30708	0.001266	2.89757	2.75594	1.47349	5.15458	0.00150653	2.82202	0.127837	0.0403458	0.000992063	0.0805169	0.0797546	0.0712859
2	555394	555394	rs1573989	chr2:555394:C:T	intergenic	LINC01875;LOC105373352	dist=8727;dist=2807	T	C	0.1055	1/36/189	1	Imputed	0.99836	2.82356	1.50224	5.30708	0.001266	2.89757	2.75594	1.47349	5.15458	0.00150653	2.82202	0.132375	0.0417867	0.000992063	0.0815109	0.0797546	0.0728834
2	555510	555510	rs10186386	chr2:555510:G:A	intergenic	LINC01875;LOC105373352	dist=8843;dist=2691	A	G	0.1055	1/36/189	1	Imputed	0.99828	2.82356	1.50224	5.30708	0.001266	2.89757	2.75594	1.47349	5.15458	0.00150653	2.82202	0.127837	0.0403458	0.000992063	0.0805169	0.0797546	0.0712859
2	555814	555814	rs56325302	chr2:555814:T:C	intergenic	LINC01875;LOC105373352	dist=9147;dist=2387	C	T	0.1055	1/36/189	1	Imputed	0.99482	2.82356	1.50224	5.30708	0.001266	2.89757	2.75594	1.47349	5.15458	0.00150653	2.82202	0.127837	0.0403458	0.000992063	0.0805169	0.0797546	0.0712859
2	556006	556006	rs73146386	chr2:556006:A:G	intergenic	LINC01875;LOC105373352	dist=9339;dist=2195	G	A	0.1055	1/36/189	1	Imputed	0.99838	2.82356	1.50224	5.30708	0.001266	2.89757	2.75594	1.47349	5.15458	0.00150653	2.82202	0.127837	0.0403458	0.000992063	0.0805169	0.0797546	0.0712859
2	556088	556088	rs17042013	chr2:556088:T:C	intergenic	LINC01875;LOC105373352	dist=9421;dist=2113	C	T	0.1055	1/36/189	1	Imputed	0.99838	2.82356	1.50224	5.30708	0.001266	2.89757	2.75594	1.47349	5.15458	0.00150653	2.82202	0.127837	0.0403458	0.000992063	0.0805169	0.0797546	0.0712859
2	556179	556179	rs73146388	chr2:556179:G:A	intergenic	LINC01875;LOC105373352	dist=9512;dist=2022	A	G	0.1055	1/36/189	1	Imputed	0.99838	2.82356	1.50224	5.30708	0.001266	2.89757	2.75594	1.47349	5.15458	0.00150653	2.82202	0.127837	0.0403458	0.000992063	0.0805169	0.0797546	0.0712859
2	556229	556229	rs59155397	chr2:556229:C:T	intergenic	LINC01875;LOC105373352	dist=9562;dist=1972	T	C	0.1055	1/36/189	1	Imputed	0.99838	2.82356	1.50224	5.30708	0.001266	2.89757	2.75594	1.47349	5.15458	0.00150653	2.82202	0.127837	0.0403458	0.000992063	0.0805169	0.0797546	0.0712859
2	556653	556653	rs60942644	chr2:556653:C:T	intergenic	LINC01875;LOC105373352	dist=9986;dist=1548	T	C	0.1055	1/36/189	1	Imputed	0.9933	2.82356	1.50224	5.30708	0.001266	2.89757	2.75594	1.47349	5.15458	0.00150653	2.82202	0.127837	0.0403458	0.000992063	0.0805169	0.0797546	0.0712859
2	556664	556664	rs56358124	chr2:556664:C:T	intergenic	LINC01875;LOC105373352	dist=9997;dist=1537	T	C	0.1055	1/36/189	1	Imputed	0.99783	2.82356	1.50224	5.30708	0.001266	2.89757	2.75594	1.47349	5.15458	0.00150653	2.82202	0.127837	0.0403458	0.00198413	0.0805169	0.0797546	0.0714856
2	556738	556738	rs10203898	chr2:556738:A:G	intergenic	LINC01875;LOC105373352	dist=10071;dist=1463	G	A	0.1055	1/36/189	1	Imputed	0.99805	2.82356	1.50224	5.30708	0.001266	2.89757	2.75594	1.47349	5.15458	0.00150653	2.82202	0.127837	0.0403458	0.000992063	0.0805169	0.0797546	0.0712859
2	556792	556792	rs73146390	chr2:556792:T:C	intergenic	LINC01875;LOC105373352	dist=10125;dist=1409	C	T	0.1055	1/36/189	1	Imputed	0.99805	2.82356	1.50224	5.30708	0.001266	2.89757	2.75594	1.47349	5.15458	0.00150653	2.82202	0.127837	0.0403458	0.000992063	0.0805169	0.0797546	0.0712859
2	556797	556797	rs73910241	chr2:556797:C:T	intergenic	LINC01875;LOC105373352	dist=10130;dist=1404	T	C	0.1055	1/36/189	1	Imputed	0.99805	2.82356	1.50224	5.30708	0.001266	2.89757	2.75594	1.47349	5.15458	0.00150653	2.82202	0.127837	0.0403458	0.000992063	0.0805169	0.0797546	0.0712859
2	556824	556824	rs56355782	chr2:556824:T:C	intergenic	LINC01875;LOC105373352	dist=10157;dist=1377	C	T	0.1055	1/36/189	1	Imputed	0.99805	2.82356	1.50224	5.30708	0.001266	2.89757	2.75594	1.47349	5.15458	0.00150653	2.82202	0.127837	0.0403458	0.000992063	0.0805169	0.0797546	0.0712859
2	557069	557069	rs10201828	chr2:557069:C:A	intergenic	LINC01875;LOC105373352	dist=10402;dist=1132	A	C	0.1055	1/36/189	1	Imputed	0.99805	2.82356	1.50224	5.30708	0.001266	2.89757	2.75594	1.47349	5.15458	0.00150653	2.82202	0.127837	0.0403458	0.000992063	0.0805169	0.0797546	0.0712859
2	557073	557073	rs10206492	chr2:557073:A:G	intergenic	LINC01875;LOC105373352	dist=10406;dist=1128	G	A	0.1055	1/36/189	1	Imputed	0.99805	2.82356	1.50224	5.30708	0.001266	2.89757	2.75594	1.47349	5.15458	0.00150653	2.82202	0.127837	0.0403458	0.000992063	0.0805169	0.0797546	0.0712859
2	557099	557099	rs10206496	chr2:557099:A:G	intergenic	LINC01875;LOC105373352	dist=10432;dist=1102	G	A	0.1055	1/36/189	1	Imputed	0.99805	2.82356	1.50224	5.30708	0.001266	2.89757	2.75594	1.47349	5.15458	0.00150653	2.82202	0.127837	0.0403458	0.000992063	0.0805169	0.0797546	0.0712859
2	557123	557123	rs10192669	chr2:557123:G:T	intergenic	LINC01875;LOC105373352	dist=10456;dist=1078	T	G	0.1055	1/36/189	1	Imputed	0.99805	2.82356	1.50224	5.30708	0.001266	2.89757	2.75594	1.47349	5.15458	0.00150653	2.82202	0.127837	0.0403458	0.000992063	0.0805169	0.0797546	0.0712859
2	557205	557205	rs10209543	chr2:557205:T:C	upstream	LOC105373352	dist=996	C	T	0.1055	1/36/189	1	Imputed	0.99805	2.82356	1.50224	5.30708	0.001266	2.89757	2.75594	1.47349	5.15458	0.00150653	2.82202	0.127837	0.0403458	0.000992063	0.0805169	0.0797546	0.0712859
2	557322	557322	rs10209658	chr2:557322:T:C	upstream	LOC105373352	dist=879	C	T	0.1055	1/36/189	1	Imputed	0.99803	2.82356	1.50224	5.30708	0.001266	2.89757	2.75594	1.47349	5.15458	0.00150653	2.82202	0.127837	0.0403458	0.000992063	0.0805169	0.0797546	0.0712859
2	557624	557624	rs56046241	chr2:557624:G:A	upstream	LOC105373352	dist=577	A	G	0.1055	1/36/189	1	Imputed	0.99805	2.82356	1.50224	5.30708	0.001266	2.89757	2.75594	1.47349	5.15458	0.00150653	2.82202	0.127837	0.0403458	0.000992063	0.0805169	0.0797546	0.0712859
2	1346311	1350083	rs73908863	chr2:1346311:G:A	intronic	SNTG2		A	G	0.2284	15/88/12	1	Imputed	0.98096	0.391645	0.21018	0.729784	0.003154	2.50114	0.409854	0.223879	0.750317	0.00383907	2.41577	0.244327	0.0172911	0	0.00198807	0.00306748	0.0678914
2	2005783	2009555	rs71442315	chr2:2005783:T:C	intronic	MYT1L		T	C	0.2266	7/75/144	0.5345	Imputed	0.96986	2.16409	1.31427	3.56342	0.002413	2.61744	2.12297	1.29646	3.47639	0.00277279	2.55708	0.199697	0.677233	0.537698	0.622266	0.622699	0.501398
2	5326646	5466779	rs56959772	chr2:5326646:C:T	intergenic	LINC01249;LINC01248	dist=670424;dist=30749	T	C	0.06228	0/20/206	1	Imputed	0.9833	3.54309	1.60701	7.81172	0.001714	2.76599	3.45678	1.5753	7.58544	0.00197894	2.70357	0.0733737	0.00432277	0	0.000994036	0	0.0201677
2	5331286	5471419	rs74948109	chr2:5331286:C:T	intergenic	LINC01249;LINC01248	dist=675064;dist=30285	T	C	0.06228	0/20/206	1	Imputed	0.98227	3.54309	1.60701	7.81172	0.001714	2.76599	3.45678	1.5753	7.58544	0.00197894	2.70357	0.0733737	0.00432277	0	0.000994036	0	0.0201677
2	5337844	5477977	rs75330830	chr2:5337844:T:C	intergenic	LINC01249;LINC01248	dist=681622;dist=29629	C	T	0.06228	0/20/206	1	Imputed	0.9718	3.54309	1.60701	7.81172	0.001714	2.76599	3.45678	1.5753	7.58544	0.00197894	2.70357	0.0741301	0.00432277	0	0.000994036	0	0.0203674
2	5340856	5480989	rs113869591	chr2:5340856:T:C	intergenic	LINC01249;LINC01248	dist=684634;dist=29328	C	T	0.06228	0/20/206	1	Imputed	0.9718	3.54309	1.60701	7.81172	0.001714	2.76599	3.45678	1.5753	7.58544	0.00197894	2.70357	0.0741301	0.00432277	0	0.000994036	0	0.0203674
2	5343020	5483153	rs112590016	chr2:5343020:C:T	intergenic	LINC01249;LINC01248	dist=686798;dist=29112	T	C	0.06228	0/20/206	1	Imputed	0.97183	3.54309	1.60701	7.81172	0.001714	2.76599	3.45678	1.5753	7.58544	0.00197894	2.70357	0.0733737	0.00432277	0	0.000994036	0	0.0201677
2	5420371	5560504	rs7564931	chr2:5420371:A:G	intergenic	LINC01249;LINC01248	dist=764149;dist=21377	G	A	0.1557	1/57/168	0.1395	Imputed	0.97631	2.58029	1.47223	4.52232	0.0009305	3.03128	2.52417	1.44733	4.4022	0.00110287	2.95748	0.125567	0.412104	0.384921	0.27336	0.40593	0.301917
2	5421874	5562007	rs10182210	chr2:5421874:G:A	intergenic	LINC01249;LINC01248	dist=765652;dist=21226	A	G	0.2526	6/89/131	0.05424	Imputed	0.95241	2.45788	1.47526	4.09498	0.0005542	3.25633	2.39823	1.44816	3.9716	0.000676894	3.16948	0.20121	0.459654	0.384921	0.274354	0.43865	0.335064
2	5422474	5562607	rs11688927	chr2:5422474:A:T	intergenic	LINC01249;LINC01248	dist=766252;dist=21166	T	A	0.2457	18/89/11	0.8678	Imputed	0.9451	0.334874	0.179773	0.623791	0.0005672	3.24626	0.351296	0.191743	0.643617	0.000708075	3.14992	0.279879	0.0172911	0	0.00198807	0	0.0766773
2	5424087	5564220	rs7560468	chr2:5424087:T:A	intergenic	LINC01249;LINC01248	dist=767865;dist=21005	A	T	0.2578	18/95/11	0.8717	Imputed	0.94756	0.327915	0.177269	0.606583	0.0003815	3.41851	0.342999	0.188234	0.62501	0.000473716	3.32448	0.292738	0.0172911	0	0.00198807	0	0.0800719
2	6079209	6219341	rs73150367	chr2:6079209:T:C	intergenic	LOC400940;LINC01247	dist=90977;dist=286801	C	T	0.1159	1/38/187	1	Genotype	0.99403	2.71149	1.48273	4.95854	0.001201	2.92046	2.65086	1.45555	4.82776	0.00143616	2.8428	0.124054	0.0100865	0	0	0	0.0341454
2	6082103	6222235	rs6740606	chr2:6082103:G:A	intergenic	LOC400940;LINC01247	dist=93871;dist=283907	A	G	0.09862	0/31/195	0.6068	Imputed	0.98292	3.54309	1.85391	6.77135	0.0001293	3.8884	3.4264	1.80029	6.52129	0.000176395	3.75351	0.108926	0.00864553	0	0	0	0.0299521
2	6166409	6306541	rs871123	chr2:6166409:C:T	intergenic	LOC400940;LINC01247	dist=178177;dist=19960	T	C	0.3166	12/104/1	0.05048	Imputed	0.94605	2.31012	1.44174	3.70153	0.0004989	3.30199	2.25487	1.41495	3.59336	0.000626451	3.20311	0.34947	0.345821	0.605159	0.144135	0.344581	0.358227
2	6914265	7054396	rs57743637	chr2:6914265:G:A	ncRNA_exon	RNF144A-AS1		A	G	0.391	25/109/9	0.4659	Imputed	0.97919	2.10876	1.34055	3.3172	0.001246	2.90448	2.0629	1.31948	3.22517	0.00149324	2.82587	0.425113	0.279539	0.684524	0.258449	0.394683	0.417732
2	7526911	7667042	rs73911942	chr2:7526911:A:G	intergenic	LOC100506274;LOC101929551	dist=76661;dist=359856	G	A	0.1401	1/48/177	0.3266	Imputed	0.98741	2.83772	1.59673	5.04321	0.0003774	3.4232	2.75579	1.5592	4.87069	0.000485584	3.31374	0.141452	0.0605187	0.131944	0.0984095	0.149284	0.121206
2	7526968	7667099	rs16866331	chr2:7526968:T:A	intergenic	LOC100506274;LOC101929551	dist=76718;dist=359799	A	T	0.1125	0/40/186	0.2297	Imputed	0.98893	2.66632	1.43425	4.95678	0.001934	2.71354	2.60556	1.40829	4.82071	0.00228341	2.64142	0.119516	0.0576369	0.127976	0.0984095	0.168712	0.118011
2	7782040	7922171	rs59723148	chr2:7782040:T:A	intergenic	LOC100506274;LOC101929551	dist=331790;dist=10472	A	T	0.1228	2/39/185	1	Imputed	0.99562	2.63953	1.49183	4.67018	0.000855	3.06803	2.58293	1.46604	4.5507	0.00102361	2.98987	0.114221	0.0115274	0	0	0	0.0317492
2	7792678	7932809	rs11891184	chr2:7792678:T:C	intergenic	LOC100506274;LOC101929551	dist=342428;dist=94089	C	T	0.1228	2/39/185	1	Imputed	0.99403	2.63953	1.49183	4.67018	0.000855	3.06803	2.58293	1.46604	4.5507	0.00102361	2.98987	0.114977	0.0115274	0.00198413	0.000994036	0	0.0325479
2	7797125	7937256	rs79701935	chr2:7797125:G:A	intergenic	LOC100506274;LOC101929551	dist=346875;dist=89642	A	G	0.1176	2/37/187	0.7005	Imputed	0.99079	2.57333	1.44831	4.57224	0.001267	2.89722	2.51957	1.42394	4.45823	0.00150419	2.8227	0.118003	0.0115274	0	0	0	0.0327476
2	7800616	7940747	rs115116274	chr2:7800616:A:G	intergenic	LOC100506274;LOC101929551	dist=350366;dist=86151	G	A	0.1176	2/37/187	0.7005	Imputed	0.98846	2.57333	1.44831	4.57224	0.001267	2.89722	2.51957	1.42394	4.45823	0.00150419	2.8227	0.118759	0.0115274	0	0	0	0.0329473
2	7801580	7941711	rs116707158	chr2:7801580:G:T	intergenic	LOC100506274;LOC101929551	dist=351330;dist=85187	T	G	0.1211	2/38/186	1	Imputed	0.98678	2.6602	1.50331	4.70739	0.0007795	3.10818	2.6011	1.47592	4.58408	0.000944777	3.02467	0.114221	0.0115274	0	0	0	0.0317492
2	7813010	7953141	rs7589403	chr2:7813010:T:C	intergenic	LOC100506274;LOC101929551	dist=362760;dist=73757	C	T	0.1211	2/39/185	1	Imputed	0.97261	2.47342	1.39519	4.38493	0.001933	2.71377	2.42607	1.37438	4.28252	0.00223701	2.65033	0.114221	0.0129683	0	0	0	0.0319489
2	8232459	8372589	rs6724945	chr2:8232459:C:G	ncRNA_intr	LINC00299		C	G	0.4325	47/118/6	0.5065	Imputed	0.97988	0.496635	0.312096	0.790291	0.003147	2.5021	0.508004	0.321565	0.802538	0.00369782	2.43205	0.485628	0.550432	0.577381	0.337972	0.382413	0.463259
2	8530444	8670574	rs113906599	chr2:8530444:G:A	intergenic	LINC00299;LINC01814	dist=202025;dist=29389	A	G	0.08824	2/25/199	0.2241	Imputed	0.96998	3.59304	1.9142	6.74432	6.865e-05	4.16336	3.45541	1.84951	6.45569	0.00010094	3.99594	0.129349	0.0158501	0	0	0	0.0363419
2	8722642	8862772	rs7568411	chr2:8722642:T:C	UTR3	KIDINS220	NM_001348738:c.*2964G>	C	T	0.07266	0/24/202	1	Imputed	0.99586	3.92749	1.92091	8.03011	0.0001772	3.75154	3.81661	1.87436	7.77148	0.000222769	3.65215	0.0779123	0.0129683	0	0.00894632	0.0368098	0.0313498
2	8783054	8923184	rs6707524	chr2:8783054:G:A	intronic	KIDINS220		A	G	0.07266	0/24/202	1	Imputed	0.99393	3.92749	1.92091	8.03011	0.0001772	3.75154	3.81661	1.87436	7.77148	0.000222769	3.65215	0.0779123	0.0115274	0	0.00894632	0.0368098	0.0311502
2	8821523	8961653	rs10175218	chr2:8821523:C:T	intronic	KIDINS220		C	T	0.1073	2/33/191	0.6479	Imputed	0.95735	3.02225	1.66769	5.47701	0.0002663	3.57463	2.94056	1.6291	5.30777	0.000344019	3.46342	0.122542	0.0144092	0	0.00894632	0.0368098	0.0433307
2	15166586	15306710	rs10189450	chr2:15166586:A:T	downstream	NBAS	dist=322	A	T	0.1938	3/69/154	0.1525	Imputed	0.98109	2.27937	1.32603	3.91812	0.002872	2.54182	2.24151	1.31104	3.83237	0.00318083	2.49746	0.167927	0.427954	0.167659	0.652087	0.356851	0.338059
2	15680973	15821097	rs59036726	chr2:15680973:C:T	intergenic	DDX1;LINC01804	dist=49862;dist=9809	T	C	0.2024	4/69/153	0.3442	Imputed	0.98919	2.62558	1.59355	4.32597	0.0001515	3.81959	2.56409	1.5639	4.20396	0.000189436	3.72254	0.183812	0.197406	0.0684524	0.213718	0.206544	0.172923
2	16338123	16519391	rs35824533	chr2:16338123:C:T	intergenic	GACAT3;FAM49A	dist=252434;dist=21133	T	C	0.09343	2/27/197	0.2753	Imputed	0.98641	3.16135	1.67839	5.95459	0.0003666	3.43581	3.05132	1.62811	5.71863	0.000499801	3.3012	0.112708	0.0951009	0.186508	0.170974	0.170757	0.148163
2	16350441	16531709	rs35698324	chr2:16350441:TC:T	intergenic	GACAT3;FAM49A	dist=264752;dist=19902	T	TC	0.1073	2/33/191	0.6479	Imputed	0.97893	2.90084	1.59557	5.27388	0.0004791	3.31957	2.81442	1.55556	5.09203	0.000624913	3.20418	0.128593	0.0951009	0.178571	0.170974	0.200409	0.15655
2	16367065	16548333	rs34582399	chr2:16367065:A:G	intergenic	GACAT3;FAM49A	dist=281376;dist=18239	G	A	0.08131	1/24/201	0.5335	Imputed	0.89512	3.49733	1.80758	6.76668	0.0002009	3.69702	3.37226	1.74978	6.49916	0.000281858	3.54997	0.0922844	0.102305	0.173611	0.172962	0.198364	0.146965
2	16403292	16584560	rs75181359	chr2:16403292:T:A	intergenic	GACAT3;FAM49A	dist=317603;dist=14617	A	T	0.05709	0/16/210	1	Imputed	0.99096	5.71446	2.58235	12.6455	1.697e-05	4.77032	5.43995	2.46973	11.9823	2.62175e-05	4.58141	0.0582451	0.0144092	0.0704365	0.0159046	0.0439673	0.0433307
2	17924671	18105938	rs34787643	chr2:17924671:TAA:T	intronic	KCNS3		T	TAA	0.2803	13/85/12	1	Imputed	0.99788	2.08652	1.32921	3.27532	0.001388	2.85761	2.04538	1.30941	3.19501	0.00166276	2.77917	0.310893	0.371758	0.490079	0.161034	0.449898	0.352436
2	17924846	18106113	rs4832521	chr2:17924846:A:G	intronic	KCNS3		G	A	0.2803	13/85/12	1	Imputed	0.99821	2.08652	1.32921	3.27532	0.001388	2.85761	2.04538	1.30941	3.19501	0.00166276	2.77917	0.310893	0.371758	0.490079	0.161034	0.449898	0.352436
2	17930463	18111730	rs4832402	chr2:17930463:G:A	intronic	KCNS3		A	G	0.2803	13/85/12	1	Imputed	0.99833	2.08652	1.32921	3.27532	0.001388	2.85761	2.04538	1.30941	3.19501	0.00166276	2.77917	0.310136	0.373199	0.490079	0.161034	0.45092	0.352636
2	17934716	18115983	rs1461944	chr2:17934716:C:T	intergenic	KCNS3;RDH14	dist=1758;dist=620007	T	C	0.2734	12/84/13	0.8556	Imputed	0.99847	2.16474	1.3742	3.41006	0.0008644	3.06329	2.11966	1.35237	3.32229	0.00105095	2.97842	0.304841	0.380403	0.47123	0.163022	0.451943	0.349042
2	17935052	18116319	rs1461943	chr2:17935052:C:T	intergenic	KCNS3;RDH14	dist=2094;dist=619671	T	C	0.2734	12/84/13	0.8556	Genotype	0.99998	2.16474	1.3742	3.41006	0.0008644	3.06329	2.11966	1.35237	3.32229	0.00105095	2.97842	0.304085	0.380403	0.47123	0.163022	0.45092	0.348642
2	20208590	20408351	rs79302389	chr2:20208590:C:G	intronic	SDC1		G	C	0.1505	5/45/176	0.342	Imputed	0.99442	2.35797	1.42104	3.91264	0.0009014	3.04508	2.30968	1.3969	3.81889	0.00110298	2.95743	0.155068	0.00864553	0.000992063	0.000994036	0.00511247	0.0435304
2	20257022	20456783	rs111253882	chr2:20257022:C:T	intronic	PUM2		T	C	0.1073	0/38/188	0.3776	Imputed	0.99454	2.9183	1.54181	5.52367	0.001002	2.99913	2.85092	1.5132	5.37122	0.00118793	2.92521	0.0869894	0.0230548	0.00297619	0.0387674	0.0378323	0.0419329
2	20384146	20583907	rs144627572	chr2:20384146:G:A	intergenic	PUM2;RHOB	dist=33296;dist=62925	A	G	0.08997	0/31/195	0.6068	Imputed	0.9964	3.12364	1.6016	6.09211	0.0008324	3.07967	3.0488	1.57047	5.91872	0.000989007	3.0048	0.0945537	0.0331412	0	0.026839	0.0337423	0.0415335
2	20469976	20669737	rs12988451	chr2:20469976:A:G	intergenic	RHOB;HS1BP3-IT1	dist=20533;dist=120799	G	A	0.3391	24/89/11	0.3441	Imputed	0.9685	1.96384	1.2623	3.05526	0.002761	2.55893	1.92981	1.24691	2.98672	0.00317502	2.49825	0.332829	0.695965	0.901786	0.531809	0.730061	0.615216
2	20470202	20669963	rs16987641	chr2:20470202:G:C	intergenic	RHOB;HS1BP3-IT1	dist=20759;dist=120573	C	G	0.06747	0/21/205	1	Imputed	0.96655	3.37704	1.5551	7.33356	0.002095	2.67882	3.30129	1.52703	7.13709	0.00239612	2.62049	0.0975794	0.00432277	0	0	0	0.0263578
2	20470981	20670742	rs13412301	chr2:20470981:A:T	intergenic	RHOB;HS1BP3-IT1	dist=21538;dist=119794	T	A	0.06574	0/21/205	1	Imputed	0.97	3.01018	1.37163	6.60612	0.005992	2.22243	2.9613	1.35528	6.47045	0.00648192	2.1883	0.0975794	0.00576369	0	0.000994036	0	0.0267572
2	20472130	20671891	rs76980463	chr2:20472130:G:A	intergenic	RHOB;HS1BP3-IT1	dist=22687;dist=118645	A	G	0.06574	0/21/205	1	Imputed	0.96934	3.01018	1.37163	6.60612	0.005992	2.22243	2.9613	1.35528	6.47045	0.00648192	2.1883	0.0975794	0.00576369	0	0.000994036	0	0.0267572
2	20472539	20672300	rs9917322	chr2:20472539:A:G	intergenic	RHOB;HS1BP3-IT1	dist=23096;dist=118236	G	A	0.3945	34/94/98	0.1499	Imputed	0.96849	1.9263	1.24939	2.96994	0.003	2.52288	1.89339	1.23477	2.90331	0.0034235	2.46553	0.395613	0.698847	0.89881	0.529821	0.730061	0.63119
2	20473012	20672773	rs4666308	chr2:20473012:G:A	intergenic	RHOB;HS1BP3-IT1	dist=23569;dist=117763	A	G	0.3391	24/89/11	0.3441	Imputed	0.9667	1.96384	1.2623	3.05526	0.002761	2.55893	1.92981	1.24691	2.98672	0.00317502	2.49825	0.331316	0.694524	0.897817	0.527833	0.731084	0.613219
2	20473487	20673248	rs4666402	chr2:20473487:G:A	intergenic	RHOB;HS1BP3-IT1	dist=24044;dist=117288	A	G	0.3391	24/89/11	0.3441	Imputed	0.96681	1.96384	1.2623	3.05526	0.002761	2.55893	1.92981	1.24691	2.98672	0.00317502	2.49825	0.331316	0.694524	0.89881	0.528827	0.731084	0.613618
2	20474483	20674244	rs10205221	chr2:20474483:A:C	intergenic	RHOB;HS1BP3-IT1	dist=25040;dist=116292	C	A	0.3478	24/93/10	0.5368	Imputed	0.96626	1.95639	1.25711	3.04465	0.002943	2.53121	1.92176	1.24133	2.97517	0.00339543	2.46911	0.335855	0.694524	0.899802	0.528827	0.730061	0.614816
2	20474946	20674707	rs715670	chr2:20474946:G:A	intergenic	RHOB;HS1BP3-IT1	dist=25503;dist=115829	A	G	0.3426	24/90/11	0.3497	Imputed	0.96698	2.02871	1.30028	3.16521	0.001828	2.73802	1.99137	1.28315	3.09049	0.00212739	2.67215	0.331316	0.694524	0.899802	0.528827	0.728016	0.613219
2	20475465	20675226	rs13390371	chr2:20475465:G:A	intergenic	RHOB;HS1BP3-IT1	dist=26022;dist=115310	A	G	0.06574	0/21/205	1	Imputed	0.96946	3.01018	1.37163	6.60612	0.005992	2.22243	2.9613	1.35528	6.47045	0.00648192	2.1883	0.0960666	0.00432277	0	0	0	0.0259585
2	20475840	20675601	rs959058	chr2:20475840:T:C	intergenic	RHOB;HS1BP3-IT1	dist=26397;dist=114935	C	T	0.3702	29/92/10	0.2304	Imputed	0.97104	2.07259	1.32927	3.23157	0.001301	2.88572	2.03201	1.3105	3.15075	0.00153307	2.81444	0.365356	0.695965	0.900794	0.527833	0.716769	0.620208
2	20478239	20678000	rs10188551	chr2:20478239:C:T	intergenic	RHOB;HS1BP3-IT1	dist=28796;dist=112536	T	C	0.05363	0/15/211	1	Imputed	0.96543	3.90399	1.66745	9.14043	0.0017	2.76955	3.79486	1.62652	8.85384	0.00203292	2.69188	0.0847201	0.00144092	0	0	0	0.0225639
2	20478512	20678273	rs10211631	chr2:20478512:G:C	intergenic	RHOB;HS1BP3-IT1	dist=29069;dist=112263	C	G	0.05536	0/16/210	1	Imputed	0.96735	3.60024	1.55295	8.34651	0.002827	2.54867	3.51085	1.52068	8.10563	0.00326211	2.4865	0.0854766	0.00288184	0	0.000994036	0	0.0231629
2	20480105	20679866	rs12329285	chr2:20480105:T:G	intergenic	RHOB;HS1BP3-IT1	dist=30662;dist=110670	G	T	0.05363	0/16/210	1	Imputed	0.96652	3.14873	1.3385	7.40717	0.008591	2.06596	3.09626	1.32135	7.25533	0.00928494	2.03222	0.0869894	0.00144092	0	0	0	0.0231629
2	20480374	20680135	rs10221584	chr2:20480374:G:T	intergenic	RHOB;HS1BP3-IT1	dist=30931;dist=110401	T	G	0.05363	0/16/210	1	Imputed	0.9665	3.14873	1.3385	7.40717	0.008591	2.06596	3.09626	1.32135	7.25533	0.00928494	2.03222	0.0869894	0.00144092	0	0	0	0.0231629
2	20645660	20845420	rs13406099	chr2:20645660:G:A	intronic	HS1BP3		A	G	0.08997	2/26/198	0.2492	Imputed	0.97622	2.84909	1.54266	5.26188	0.0008218	3.08523	2.77635	1.50907	5.10787	0.00102735	2.98828	0.0718608	0.0158501	0	0	0	0.0211661
2	21230082	21452954	rs4352258	chr2:21230082:T:C	intergenic	TDRD15;LINC01822	dist=85716;dist=457352	C	T	0.1453	2/49/175	0.7474	Imputed	0.9843	3.14873	1.73498	5.71447	0.000162	3.79048	3.05818	1.69441	5.5196	0.000206943	3.68415	0.168684	0.54755	0.569444	0.442346	0.563395	0.433906
2	21231787	21454659	rs12621605	chr2:21231787:T:A	intergenic	TDRD15;LINC01822	dist=87421;dist=455647	A	T	0.1436	2/48/176	0.7469	Imputed	0.98541	3.21877	1.77183	5.84735	0.0001242	3.90588	3.12233	1.72857	5.6399	0.00016054	3.79442	0.167171	0.543228	0.566468	0.440358	0.56135	0.43151
2	21232676	21455548	rs950662	chr2:21232676:A:G	intergenic	TDRD15;LINC01822	dist=88310;dist=454758	G	A	0.1436	2/48/176	0.7469	Imputed	0.98399	3.21877	1.77183	5.84735	0.0001242	3.90588	3.12233	1.72857	5.6399	0.00016054	3.79442	0.167927	0.543228	0.570437	0.441352	0.531697	0.426917
2	21233371	21456243	rs11686304	chr2:21233371:G:T	intergenic	TDRD15;LINC01822	dist=89005;dist=454063	T	G	0.1436	2/48/176	0.7469	Imputed	0.98395	3.21877	1.77183	5.84735	0.0001242	3.90588	3.12233	1.72857	5.6399	0.00016054	3.79442	0.167927	0.543228	0.570437	0.440358	0.529652	0.426318
2	21234987	21457859	rs4665632	chr2:21234987:C:T	intergenic	TDRD15;LINC01822	dist=90621;dist=452447	T	C	0.1367	2/46/178	1	Imputed	0.98816	2.96833	1.62847	5.4106	0.0003818	3.41816	2.88889	1.59384	5.23622	0.000471857	3.32619	0.155068	0.543228	0.569444	0.440358	0.529652	0.422724
2	23130838	23353709	rs74589351	chr2:23130838:C:T	intergenic	LINC01884;KLHL29	dist=592551;dist=25458	T	C	0.07093	2/19/205	0.1013	Imputed	0.9961	2.98918	1.49683	5.96944	0.001914	2.71806	2.9135	1.46264	5.80353	0.00235396	2.6282	0.0771558	0.00720461	0.00793651	0.00298211	0.00102249	0.023762
2	24937874	25160743	rs7566051	chr2:24937874:C:A	intergenic	ADCY3;DNAJC27	dist=17857;dist=5762	A	C	0.2353	10/71/14	0.6823	Imputed	0.98403	2.35114	1.4464	3.82181	0.000562	3.25026	2.30402	1.42432	3.72705	0.000670525	3.17359	0.204992	0.126801	0.179563	0.124254	0.0296524	0.138578
2	25502321	25725190	rs77380800	chr2:25502321:C:T	intronic	DTNB		T	C	0.1194	3/35/188	0.4037	Genotype	0.99997	3.01922	1.68594	5.40689	0.0002015	3.69572	2.93928	1.64747	5.24403	0.00026202	3.58167	0.127837	0.0144092	0	0.00397614	0.0194274	0.0403355
2	25536522	25759391	rs149362330	chr2:25536522:C:T	intronic	DTNB		T	C	0.1228	3/37/186	0.432	Imputed	0.99891	2.92414	1.63486	5.23017	0.0002976	3.52637	2.84876	1.59942	5.074	0.000378523	3.42191	0.136914	0.0360231	0	0.0149105	0.0184049	0.0477236
2	25581778	25804647	rs10197318	chr2:25581778:C:T	intronic	DTNB		T	C	0.1073	2/33/191	0.6479	Genotype	0.99964	2.97725	1.61246	5.49719	0.0004889	3.31078	2.89721	1.57568	5.32712	0.000618857	3.20841	0.0990923	0.0158501	0	0.000994036	0	0.0285543
2	25655528	25878397	rs13413373	chr2:25655528:T:C	intronic	DTNB		C	T	0.09689	2/30/194	0.3588	Imputed	0.98677	2.70256	1.44924	5.03978	0.001767	2.75276	2.64205	1.42233	4.90773	0.00210461	2.67683	0.0960666	0.0158501	0	0.000994036	0	0.0277556
2	27166015	27388883	rs55968391	chr2:27166015:A:G	intergenic	TCF23;SLC5A6	dist=13064;dist=33572	G	A	0.1713	2/61/163	0.1854	Imputed	0.9725	2.77319	1.61531	4.76106	0.0002168	3.66394	2.69601	1.57945	4.60189	0.000277451	3.55681	0.155068	0.0533141	0.000992063	0.0606362	0.0725971	0.0748802
2	27251791	27474659	rs11885879	chr2:27251791:G:A	intergenic	CAD;SLC30A3	dist=7999;dist=2781	A	G	0.05882	0/18/208	1	Imputed	0.99596	3.66563	1.75283	7.6658	0.0005579	3.25344	3.5259	1.69332	7.34178	0.000758577	3.12	0.0484115	0.00432277	0	0	0	0.0133786
2	27259597	27482465	rs115480486	chr2:27259597:C:T	intronic	SLC30A3		T	C	0.05882	0/18/208	1	Imputed	0.99704	3.66563	1.75283	7.6658	0.0005579	3.25344	3.5259	1.69332	7.34178	0.000758577	3.12	0.0484115	0.00432277	0	0	0	0.0133786
2	27264026	27486894	rs78170515	chr2:27264026:G:A	exonic	SLC30A3		A	G	0.0519	0/15/211	1	Genotype	0.99981	3.95112	1.81546	8.59913	0.0005335	3.27287	3.77362	1.74366	8.16683	0.000747615	3.12632	0.0476551	0.00432277	0	0.000994036	0	0.0133786
2	27404837	27627704	rs62131866	chr2:27404837:G:A	intronic	PPM1G		A	G	0.1176	1/40/185	0.7016	Imputed	0.99761	2.84624	1.56753	5.16806	0.0005876	3.23092	2.77661	1.53659	5.01733	0.00071697	3.1445	0.129349	0.0417867	0.000992063	0.0367793	0.0582822	0.0589058
2	27408691	27631558	rs62131868	chr2:27408691:T:C	intronic	PPM1G		C	T	0.1298	2/42/182	1	Imputed	0.99274	2.75936	1.56628	4.86125	0.0004437	3.35291	2.68798	1.53286	4.71358	0.000559447	3.25224	0.13767	0.0432277	0.000992063	0.0367793	0.0582822	0.0613019
2	27411644	27634511	rs6717803	chr2:27411644:A:G	intergenic	PPM1G;NRBP1	dist=1961;dist=16146	G	A	0.1315	2/42/182	1	Imputed	0.99297	2.91538	1.65652	5.13091	0.000207	3.68403	2.83455	1.61797	4.96589	0.000270555	3.56774	0.13767	0.0432277	0.000992063	0.0367793	0.0582822	0.0613019
2	27424586	27647453	rs62131869	chr2:27424586:G:A	intergenic	PPM1G;NRBP1	dist=14903;dist=3204	A	G	0.1228	1/42/183	0.7029	Imputed	0.99594	2.90374	1.60659	5.24821	0.0004159	3.38101	2.82926	1.57304	5.08868	0.000515433	3.28783	0.135401	0.0432277	0.000992063	0.0367793	0.0582822	0.0607029
2	27476922	27699789	rs56047188	chr2:27476922:C:T	intronic	IFT172		T	C	0.1125	1/38/187	1	Imputed	0.9937	2.81229	1.54102	5.13231	0.0007544	3.1224	2.74775	1.51196	4.99361	0.000911898	3.04005	0.118003	0.0432277	0.000992063	0.0367793	0.0582822	0.0561102
2	27597285	27820152	rs74438927	chr2:27597285:A:T	intronic	ZNF512		T	A	0.05363	1/15/210	0.2683	Genotype	0.99982	4.11237	1.87719	9.00898	0.0004087	3.3886	3.97946	1.82377	8.68315	0.000521411	3.28282	0.0393343	0.00576369	0	0.000994036	0	0.0113818
2	28198594	28421461	rs4666042	chr2:28198594:G:A	ncRNA_intr	LOC100505736		G	A	0.3304	33/102/9	0.669	Imputed	0.97136	0.381403	0.225404	0.645364	0.0003287	3.4832	0.394635	0.235752	0.660595	0.000404101	3.39351	0.336611	0.201729	0.599206	0.257455	0.298569	0.347444
2	28209926	28432793	rs7600066	chr2:28209926:T:C	intronic	BABAM2		T	C	0.4446	39/107/8	0.7834	Imputed	0.97764	1.99571	1.30391	3.05455	0.001462	2.83505	1.95886	1.28689	2.9817	0.00170854	2.76737	0.440242	0.134006	0.00595238	0.194831	0.147239	0.203874
2	28210797	28433664	rs6752461	chr2:28210797:A:G	intronic	BABAM2		G	A	0.4706	50/123/5	0.2307	Imputed	0.97886	0.473028	0.300292	0.745127	0.001242	2.90588	0.483481	0.308972	0.756553	0.0014666	2.83369	0.458396	0.855908	0.994048	0.804175	0.852761	0.767772
2	28211316	28434183	rs4528718	chr2:28211316:G:C	intronic	BABAM2		C	G	0.4689	50/123/5	0.2307	Imputed	0.97887	0.449374	0.28371	0.711771	0.000653	3.18509	0.460045	0.292417	0.723765	0.000784123	3.10562	0.458396	0.857349	0.994048	0.804175	0.852761	0.767971
2	28211456	28434323	rs10190360	chr2:28211456:C:T	intronic	BABAM2		T	C	0.4446	44/128/5	0.06148	Imputed	0.97741	0.46879	0.293631	0.748437	0.001504	2.82275	0.479495	0.302406	0.760287	0.00177625	2.7505	0.43646	0.855908	0.994048	0.804175	0.852761	0.761981
2	28211610	28434477	rs10202640	chr2:28211610:A:G	intronic	BABAM2		G	A	0.4446	44/128/5	0.06148	Imputed	0.97866	0.46879	0.293631	0.748437	0.001504	2.82275	0.479495	0.302406	0.760287	0.00177625	2.7505	0.435703	0.857349	0.994048	0.804175	0.853783	0.762181
2	28216853	28439720	rs11694031	chr2:28216853:C:T	intronic	BABAM2		T	C	0.2889	12/93/12	0.3848	Imputed	0.98165	2.15007	1.32533	3.48803	0.00193	2.71444	2.1088	1.30741	3.4014	0.00222109	2.65343	0.304085	0.108069	0.00595238	0.195825	0.147239	0.164537
2	28218645	28441512	rs6719247	chr2:28218645:G:A	intronic	BABAM2		A	G	0.4689	50/123/5	0.2307	Imputed	0.97985	0.449374	0.28371	0.711771	0.000653	3.18509	0.460045	0.292417	0.723765	0.000784123	3.10562	0.456884	0.855908	0.994048	0.803181	0.852761	0.767173
2	28560118	28782985	rs6728960	chr2:28560118:T:G	intronic	PLB1		G	T	0.327	18/96/11	0.7495	Genotype	0.9996	1.84227	1.19074	2.85031	0.006077	2.21631	1.81622	1.17939	2.79692	0.0067488	2.17077	0.316944	0.164265	0.531746	0.202783	0.213701	0.295927
2	29508250	29731116	rs116327474	chr2:29508250:C:T	intronic	ALK		T	C	0.07093	1/20/205	0.4154	Imputed	0.99802	3.56442	1.78153	7.13156	0.0003281	3.48399	3.4448	1.72831	6.86606	0.000440048	3.3565	0.070348	0.00432277	0.00793651	0	0	0.0207668
2	29561526	29784392	rs77176845	chr2:29561526:G:A	intronic	ALK		A	G	0.09343	2/24/200	0.2002	Imputed	0.99974	3.72475	1.99013	6.97129	3.931e-05	4.4055	3.58026	1.92214	6.66876	5.84295e-05	4.23337	0.0960666	0.00576369	0	0	0	0.0261581
2	29570591	29793457	rs111340402	chr2:29570591:G:A	intronic	ALK		A	G	0.1349	2/43/181	1	Genotype	0.99972	2.94468	1.71221	5.06429	9.466e-05	4.02383	2.85763	1.66843	4.89446	0.000131057	3.88254	0.132375	0.0100865	0	0	0	0.0363419
2	29571656	29794522	rs7587976	chr2:29571656:G:A	intronic	ALK		A	G	0.1367	2/43/181	1	Imputed	0.99536	3.01922	1.77171	5.14515	4.849e-05	4.31435	2.92532	1.72397	4.96382	6.92702e-05	4.15945	0.132375	0.0100865	0	0	0	0.0363419
2	29671231	29894097	rs76673666	chr2:29671231:G:A	intronic	ALK		A	G	0.1972	5/66/155	0.6381	Imputed	0.99349	2.48209	1.48638	4.14482	0.0005099	3.29251	2.42778	1.46107	4.0341	0.000618217	3.20886	0.245083	0.0331412	0	0	0	0.0692891
2	29680764	29903630	rs12328379	chr2:29680764:T:G	intronic	ALK		G	T	0.2457	7/81/138	0.3158	Imputed	0.99188	2.84909	1.72166	4.71482	4.624e-05	4.33498	2.76314	1.68013	4.54426	6.22253e-05	4.20603	0.292738	0.0345821	0	0	0	0.0820687
2	29704568	29927434	rs13424406	chr2:29704568:A:G	intronic	ALK		G	A	0.2301	5/77/144	0.1992	Imputed	0.99626	3.07099	1.82777	5.15984	2.252e-05	4.64743	2.97252	1.78061	4.96228	3.09053e-05	4.50997	0.266263	0.0360231	0	0.000994036	0	0.0754792
2	29705551	29928417	rs57743653	chr2:29705551:G:C	intronic	ALK		C	G	0.2301	5/77/144	0.1992	Imputed	0.99401	3.07099	1.82777	5.15984	2.252e-05	4.64743	2.97252	1.78061	4.96228	3.09053e-05	4.50997	0.265507	0.0360231	0	0.000994036	0	0.0752796
2	29707337	29930203	rs112880022	chr2:29707337:C:T	intronic	ALK		T	C	0.2163	5/72/149	0.3712	Imputed	0.99489	2.78988	1.68112	4.62992	7.193e-05	4.14309	2.71207	1.64342	4.47562	9.47135e-05	4.02359	0.247352	0.0345821	0	0.000994036	0	0.0702875
2	29707453	29930319	rs79445350	chr2:29707453:C:T	intronic	ALK		T	C	0.2163	5/72/149	0.3712	Imputed	0.99613	2.78988	1.68112	4.62992	7.193e-05	4.14309	2.71207	1.64342	4.47562	9.47135e-05	4.02359	0.24584	0.0345821	0	0.000994036	0	0.0698882
2	29709229	29932095	rs80328971	chr2:29709229:C:T	intronic	ALK		T	C	0.2128	5/72/149	0.3712	Imputed	0.99596	2.5201	1.52868	4.15452	0.0002898	3.5379	2.46131	1.50057	4.03717	0.00036046	3.44314	0.244327	0.0331412	0	0.000994036	0	0.0692891
2	29711878	29934744	rs13382715	chr2:29711878:T:C	intronic	ALK		C	T	0.2197	5/72/149	0.3712	Imputed	0.9961	3.07714	1.84262	5.13876	1.742e-05	4.75895	2.98034	1.79567	4.94658	2.3945e-05	4.62079	0.249622	0.0360231	0	0.000994036	0	0.0710863
2	29715425	29938291	rs75747467	chr2:29715425:C:T	intronic	ALK		T	C	0.1972	4/67/155	0.4677	Imputed	0.99575	2.69312	1.59974	4.53381	0.000193	3.71444	2.62664	1.56843	4.39883	0.000241791	3.61656	0.23525	0.0331412	0	0.000994036	0	0.066893
2	29716578	29939444	rs74904880	chr2:29716578:C:T	intronic	ALK		T	C	0.2111	4/72/150	0.2501	Imputed	0.99688	2.80667	1.6832	4.68003	7.613e-05	4.11844	2.73003	1.64669	4.52609	9.87141e-05	4.00562	0.242814	0.0331412	0	0.000994036	0	0.0688898
2	29718920	29941786	rs77791547	chr2:29718920:C:G	intronic	ALK		G	C	0.2595	9/79/138	0.6947	Imputed	0.99682	3.17402	1.95937	5.14167	2.692e-06	5.56992	3.06396	1.90375	4.93123	3.99339e-06	5.39866	0.282148	0.0417867	0	0.000994036	0	0.0804712
2	29724583	29947449	rs10175802	chr2:29724583:C:G	intronic	ALK		G	C	0.2232	5/75/146	0.2746	Imputed	0.9974	2.84056	1.70634	4.72869	5.949e-05	4.22556	2.75999	1.66734	4.56869	7.87754e-05	4.10361	0.248109	0.0345821	0	0.000994036	0	0.0704872
2	29726905	29949771	rs17008540	chr2:29726905:T:C	intronic	ALK		C	T	0.2595	8/81/137	0.4315	Imputed	0.99719	3.23814	1.98315	5.28733	2.638e-06	5.57873	3.12274	1.9254	5.06465	3.92424e-06	5.40624	0.288956	0.0417867	0	0.000994036	0	0.0822684
2	29727845	29950711	rs111891071	chr2:29727845:C:CAG	intronic	ALK		CAG	C	0.2578	8/80/138	0.5495	Imputed	0.99669	3.27069	2.00371	5.3388	2.134e-06	5.67081	3.15411	1.94517	5.11443	3.19359e-06	5.49572	0.285174	0.0417867	0	0.000994036	0	0.08127
2	29728121	29950987	rs66953037	chr2:29728121:TA:T	intronic	ALK		T	TA	0.2578	8/80/138	0.5495	Imputed	0.995	3.27069	2.00371	5.3388	2.134e-06	5.67081	3.15411	1.94517	5.11443	3.19359e-06	5.49572	0.289713	0.0461095	0.00496032	0.00497018	0.00408998	0.0856629
2	29729627	29952493	rs113164730	chr2:29729627:T:C	intronic	ALK		C	T	0.2595	9/79/138	0.6947	Imputed	0.99723	3.18038	1.96084	5.1584	2.75e-06	5.56067	3.06952	1.90486	4.94628	4.0805e-06	5.38929	0.285174	0.0417867	0	0.000994036	0	0.08127
2	29729991	29952857	rs2253781	chr2:29729991:T:A	intronic	ALK		T	A	0.3702	27/97/10	0.6535	Imputed	0.99377	2.16647	1.39657	3.36081	0.0005582	3.25321	2.1226	1.37607	3.27412	0.000664866	3.17727	0.398638	0.270893	0.212302	0.167992	0.251534	0.268371
2	29730914	29953780	rs10208306	chr2:29730914:A:G	intronic	ALK		G	A	0.2612	8/82/136	0.4319	Imputed	0.99761	3.22844	1.97555	5.27592	2.909e-06	5.53626	3.11416	1.91833	5.05544	4.31986e-06	5.36453	0.286687	0.0432277	0	0.00795229	0.0429448	0.0916534
2	29734091	29956957	rs13421314	chr2:29734091:A:G	intronic	ALK		G	A	0.2249	5/75/146	0.2746	Genotype	0.99974	2.98023	1.78356	4.9798	3.056e-05	4.51485	2.89072	1.74037	4.80142	4.1249e-05	4.38459	0.251135	0.0345821	0	0.000994036	0	0.0712859
2	29734312	29957178	rs6748787	chr2:29734312:G:T	intronic	ALK		T	G	0.2266	5/76/145	0.2014	Imputed	0.99743	2.95057	1.76497	4.93259	3.677e-05	4.43451	2.86019	1.72177	4.75132	4.94251e-05	4.30605	0.249622	0.0360231	0	0.00795229	0.0419223	0.0806709
2	29734313	29957179	rs6721169	chr2:29734313:C:T	intronic	ALK		T	C	0.2266	5/76/145	0.2014	Imputed	0.99743	2.95057	1.76497	4.93259	3.677e-05	4.43451	2.86019	1.72177	4.75132	4.94251e-05	4.30605	0.249622	0.0360231	0	0.00795229	0.0419223	0.0806709
2	29734360	29957226	rs6735852	chr2:29734360:A:C	intronic	ALK		C	A	0.2266	5/76/145	0.2014	Imputed	0.99742	2.95057	1.76497	4.93259	3.677e-05	4.43451	2.86019	1.72177	4.75132	4.94251e-05	4.30605	0.251135	0.0360231	0	0.00795229	0.0419223	0.0810703
2	29735424	29958290	rs79232623	chr2:29735424:T:C	intronic	ALK		C	T	0.2266	5/76/145	0.2014	Imputed	0.98944	2.94468	1.76136	4.92297	3.802e-05	4.41999	2.85582	1.71881	4.74498	5.10263e-05	4.29221	0.255673	0.0345821	0	0.000994036	0	0.072484
2	29736677	29959543	rs6757403	chr2:29736677:G:A	intronic	ALK		A	G	0.2093	4/72/150	0.2501	Imputed	0.98885	2.77042	1.63699	4.68864	0.0001473	3.8318	2.69365	1.60091	4.53228	0.00018954	3.7223	0.247352	0.0345821	0.000992063	0.000994036	0.00102249	0.0706869
2	29739488	29962354	rs573743768	chr2:29739488:G:A	intronic	ALK		A	G	0.2284	5/77/144	0.1992	Imputed	0.98935	2.91247	1.74209	4.86914	4.568e-05	4.34027	2.82552	1.70035	4.69523	6.1057e-05	4.21426	0.252648	0.0360231	0	0.00795229	0.0419223	0.0814696
2	29739489	29962355	rs542755378	chr2:29739489:C:A	intronic	ALK		A	C	0.2284	5/77/144	0.1992	Imputed	0.98944	2.91247	1.74209	4.86914	4.568e-05	4.34027	2.82552	1.70035	4.69523	6.1057e-05	4.21426	0.252648	0.0360231	0	0.00795229	0.0419223	0.0814696
2	29739490	29962356	rs556348977	chr2:29739490:A:G	intronic	ALK		G	A	0.2284	5/77/144	0.1992	Imputed	0.98942	2.91247	1.74209	4.86914	4.568e-05	4.34027	2.82552	1.70035	4.69523	6.1057e-05	4.21426	0.252648	0.0360231	0	0.00795229	0.0419223	0.0814696
2	29740956	29963822	rs10164553	chr2:29740956:C:T	intronic	ALK		T	C	0.2163	3/77/146	0.04565	Imputed	0.99487	2.76765	1.64608	4.65343	0.0001232	3.90939	2.6925	1.61067	4.50096	0.000157949	3.80148	0.249622	0.0360231	0	0.00795229	0.0419223	0.0806709
2	29741521	29964387	rs77158497	chr2:29741521:T:A	intronic	ALK		A	T	0.2145	3/76/147	0.06954	Imputed	0.99434	2.79827	1.66484	4.70332	0.0001026	3.98885	2.72352	1.6294	4.55233	0.000132	3.87943	0.247352	0.0244957	0	0.000994036	0	0.0688898
2	29742187	29965053	rs80246470	chr2:29742187:G:A	intronic	ALK		A	G	0.2093	4/72/150	0.2501	Imputed	0.99483	2.77875	1.64164	4.70349	0.0001411	3.85047	2.70228	1.60564	4.54793	0.000181956	3.74003	0.242814	0.0360231	0	0.00795229	0.0429448	0.0790735
2	29742258	29965124	rs77601732	chr2:29742258:C:T	intronic	ALK		T	C	0.2093	4/72/150	0.2501	Imputed	0.99482	2.77875	1.64164	4.70349	0.0001411	3.85047	2.70228	1.60564	4.54793	0.000181956	3.74003	0.242814	0.0360231	0	0.00795229	0.0429448	0.0790735
2	29742467	29965333	rs17008589	chr2:29742467:A:G	intronic	ALK		G	A	0.2093	4/72/150	0.2501	Imputed	0.99485	2.77875	1.64164	4.70349	0.0001411	3.85047	2.70228	1.60564	4.54793	0.000181956	3.74003	0.242814	0.0360231	0	0.00795229	0.0429448	0.0790735
2	29742872	29965738	rs17008591	chr2:29742872:G:A	intronic	ALK		A	G	0.2059	4/70/152	0.2508	Imputed	0.99469	2.85765	1.68864	4.83593	9.157e-05	4.03825	2.77718	1.65041	4.67321	0.000119579	3.92235	0.242814	0.0360231	0	0.00795229	0.0429448	0.0790735
2	29744740	29967606	rs56980150	chr2:29744740:G:A	intronic	ALK		A	G	0.2145	5/72/149	0.3712	Imputed	0.99487	2.78153	1.6528	4.68108	0.000117	3.93181	2.70343	1.61622	4.52198	0.000151156	3.82057	0.245083	0.0389049	0	0.00795229	0.0429448	0.0800719
2	29745019	29967885	rs57508822	chr2:29745019:A:G	intronic	ALK		G	A	0.2128	5/72/149	0.3712	Imputed	0.99476	2.64958	1.57818	4.44833	0.0002278	3.64245	2.58121	1.54607	4.30941	0.000287601	3.54121	0.24357	0.037464	0	0.00795229	0.0429448	0.0794728
2	29746606	29969472	rs17008597	chr2:29746606:C:G	intronic	ALK		G	C	0.2111	4/73/149	0.1777	Imputed	0.9949	2.73738	1.61717	4.63356	0.0001765	3.75326	2.66386	1.58276	4.4834	0.000225397	3.64705	0.242814	0.037464	0	0.00795229	0.0429448	0.0792732
2	29749812	29972678	rs747148	chr2:29749812:A:C	intronic	ALK		C	A	0.2145	5/72/149	0.3712	Imputed	0.99702	2.72918	1.63462	4.55667	0.0001234	3.90868	2.65469	1.59929	4.40657	0.000159307	3.79777	0.24357	0.037464	0	0.00795229	0.0429448	0.0794728
2	29750290	29973156	rs13411641	chr2:29750290:A:G	intronic	ALK		G	A	0.2111	4/72/150	0.2501	Imputed	0.99678	2.84909	1.69376	4.79249	7.949e-05	4.09969	2.76818	1.65523	4.62946	0.000104153	3.98233	0.242057	0.0360231	0	0.000994036	0	0.0690895
2	29750867	29973733	rs142921865	chr2:29750867:C:T	intronic	ALK		T	C	0.2128	3/76/147	0.06954	Imputed	0.99693	2.76765	1.63279	4.69131	0.0001564	3.80576	2.69431	1.59862	4.54098	0.000198023	3.70328	0.240545	0.0360231	0	0.00795229	0.0419223	0.0782748
2	29750985	29973851	rs111512530	chr2:29750985:G:A	intronic	ALK		A	G	0.2128	3/76/147	0.06954	Imputed	0.99699	2.76765	1.63279	4.69131	0.0001564	3.80576	2.69431	1.59862	4.54098	0.000198023	3.70328	0.240545	0.0360231	0	0.00795229	0.0419223	0.0782748
2	29751023	29973889	rs74621797	chr2:29751023:C:T	intronic	ALK		T	C	0.218	3/78/145	0.04538	Imputed	0.99701	2.8434	1.67352	4.83109	0.0001118	3.95156	2.76608	1.63753	4.67242	0.000142447	3.84635	0.244327	0.0389049	0	0.00795229	0.0419223	0.0796725
2	29751870	29974736	rs13396794	chr2:29751870:A:G	intronic	ALK		G	A	0.2145	4/75/147	0.1255	Imputed	0.99701	2.67781	1.59275	4.50207	0.0002028	3.69293	2.60988	1.56099	4.36356	0.000254029	3.59512	0.240545	0.0360231	0	0.00795229	0.0429448	0.0784744
2	29753322	29976188	rs13390356	chr2:29753322:C:T	intronic	ALK		T	C	0.2111	4/73/149	0.1777	Imputed	0.99688	2.73738	1.62907	4.5997	0.0001427	3.84558	2.666	1.59576	4.45404	0.000180558	3.74338	0.239788	0.0345821	0	0.000994036	0	0.0682907
2	29754488	29977354	rs41344745	chr2:29754488:C:T	intronic	ALK		T	C	0.2128	4/74/148	0.1769	Genotype	0.99993	2.70662	1.61047	4.54884	0.0001704	3.76853	2.63765	1.57828	4.40809	0.000214217	3.66915	0.24357	0.0345821	0	0.000994036	0	0.0692891
2	29769114	29991980	rs13433070	chr2:29769114:G:A	intronic	ALK		A	G	0.2163	8/66/152	0.8224	Imputed	0.994	2.15933	1.35931	3.43022	0.001115	2.95273	2.1171	1.33848	3.34865	0.0013448	2.87134	0.282905	0.351585	0.436508	0.224652	0.199387	0.295327
2	30783510	31006376	rs11891737	chr2:30783510:T:C	intronic	CAPN13		C	T	0.3322	24/85/11	0.1521	Imputed	0.99411	1.93479	1.27108	2.94508	0.002074	2.68319	1.90378	1.25697	2.88341	0.00236721	2.62576	0.386536	0.0389049	0	0.00298211	0.00102249	0.108227
2	30783561	31006427	rs11895471	chr2:30783561:G:A	intronic	CAPN13		A	G	0.3322	24/85/11	0.1521	Imputed	0.99415	1.93479	1.27108	2.94508	0.002074	2.68319	1.90378	1.25697	2.88341	0.00236721	2.62576	0.386536	0.0389049	0	0.00298211	0.00102249	0.108227
2	30783906	31006772	rs11891910	chr2:30783906:T:C	intronic	CAPN13		C	T	0.3339	24/86/11	0.2019	Imputed	0.99413	1.92745	1.26534	2.93604	0.002241	2.64956	1.89687	1.25148	2.87509	0.00255108	2.59328	0.394856	0.0417867	0	0.00298211	0.00102249	0.110823
2	30784022	31006888	rs6721219	chr2:30784022:G:A	intronic	CAPN13		A	G	0.3339	24/86/11	0.2019	Imputed	0.99414	1.92745	1.26534	2.93604	0.002241	2.64956	1.89687	1.25148	2.87509	0.00255108	2.59328	0.394856	0.0417867	0	0.00397614	0.00102249	0.111022
2	30784057	31006923	rs58472648	chr2:30784057:G:T	intronic	CAPN13		T	G	0.3339	24/86/11	0.2019	Imputed	0.99414	1.92745	1.26534	2.93604	0.002241	2.64956	1.89687	1.25148	2.87509	0.00255108	2.59328	0.394856	0.0417867	0	0.00298211	0.00204499	0.111022
2	30784468	31007334	rs72867181	chr2:30784468:C:T	intronic	CAPN13		T	C	0.3339	24/86/11	0.2019	Imputed	0.99083	1.92745	1.26534	2.93604	0.002241	2.64956	1.89687	1.25148	2.87509	0.00255108	2.59328	0.394856	0.0417867	0	0.00298211	0.00102249	0.110823
2	31021098	31243964	rs17010574	chr2:31021098:G:C	intronic	GALNT14		C	G	0.07785	0/26/200	1	Genotype	1	3.6219	1.77968	7.37112	0.0003858	3.41364	3.52919	1.74187	7.15046	0.000464482	3.33303	0.104387	0.00720461	0	0	0.0194274	0.0323482
2	33251014	33476081	rs115808776	chr2:33251014:C:T	intronic	LTBP1		T	C	0.05017	0/15/211	1	Imputed	0.99844	3.75843	1.63992	8.61368	0.001754	2.75597	3.66887	1.60514	8.38593	0.00205638	2.6869	0.0446293	0.0115274	0	0.0228628	0.0194274	0.0217652
2	33286590	33511657	rs78423129	chr2:33286590:A:G	intronic	LTBP1		G	A	0.1298	2/42/182	1	Imputed	0.9881	2.52464	1.47137	4.33189	0.0007737	3.11143	2.46846	1.44404	4.21963	0.000955699	3.01968	0.154312	0.00864553	0	0.00198807	0	0.0423323
2	33302265	33527332	rs41470344	chr2:33302265:T:C	intronic	LTBP1		C	T	0.1263	2/41/183	1	Imputed	0.98714	2.46527	1.4333	4.24024	0.001111	2.95429	2.41214	1.40753	4.13377	0.00135624	2.86766	0.14826	0.00864553	0	0.00198807	0.00102249	0.0409345
2	33303377	33528444	rs144710609	chr2:33303377:A:G	intronic	LTBP1		G	A	0.1246	2/40/184	1	Imputed	0.98661	2.49478	1.44879	4.29595	0.0009785	3.00944	2.43988	1.42193	4.18659	0.00120443	2.91922	0.143722	0.00864553	0	0.00198807	0.00102249	0.0397364
2	33305317	33530384	rs113261981	chr2:33305317:A:G	intronic	LTBP1		G	A	0.1696	5/51/170	0.5704	Imputed	0.98329	2.61091	1.57745	4.32143	0.0001889	3.72377	2.54698	1.54545	4.19755	0.000244612	3.61152	0.187595	0.00864553	0	0.00198807	0.00102249	0.0513179
2	33309414	33534481	rs113816788	chr2:33309414:A:G	intronic	LTBP1		G	A	0.1263	2/41/183	1	Imputed	0.98362	2.46527	1.4333	4.24024	0.001111	2.95429	2.41214	1.40753	4.13377	0.00135624	2.86766	0.146747	0.00864553	0	0.00198807	0.00102249	0.0405351
2	33311778	33536845	rs17012822	chr2:33311778:A:G	intronic	LTBP1		G	A	0.1263	3/39/184	0.4675	Imputed	0.98306	2.39888	1.40924	4.08347	0.001264	2.89825	2.3492	1.38492	3.98489	0.00153579	2.81367	0.144478	0.00864553	0	0.00198807	0.00102249	0.0399361
2	34252371	34477438	rs13407683	chr2:34252371:G:A	ncRNA_intr	LINC01317		G	A	0.3772	39/110/7	1	Imputed	0.98591	0.403411	0.243901	0.667239	0.0004063	3.39115	0.416427	0.254259	0.682027	0.000500791	3.30034	0.393343	0.193084	0.0456349	0.314115	0.157464	0.233626
2	34252482	34477549	rs13432982	chr2:34252482:A:T	ncRNA_intr	LINC01317		A	T	0.308	30/95/10	0.3046	Imputed	0.98804	0.41578	0.244751	0.70632	0.001172	2.93107	0.430226	0.256221	0.722402	0.001424	2.84649	0.313918	0.175793	0.0585317	0.312127	0.158487	0.21266
2	34252736	34477803	rs12987377	chr2:34252736:G:C	ncRNA_intr	LINC01317		G	C	0.3097	30/96/10	0.3781	Imputed	0.98721	0.40523	0.237397	0.691718	0.0009289	3.03203	0.419848	0.248955	0.70805	0.00113487	2.94505	0.313918	0.177233	0.0585317	0.313121	0.158487	0.213059
2	34382216	34607283	rs17015212	chr2:34382216:C:G	intergenic	LINC01317;LINC01320	dist=84470;dist=295341	G	C	0.05882	0/18/208	1	Imputed	0.97777	3.48685	1.56631	7.76227	0.002222	2.65326	3.41753	1.54098	7.57927	0.00249391	2.60312	0.0627837	0.293948	0.555556	0.157058	0.184049	0.236621
2	34446823	34671890	rs10207517	chr2:34446823:A:G	intergenic	LINC01317;LINC01320	dist=149077;dist=23073	A	G	0.3443	26/119/8	0.08987	Imputed	0.97899	0.419161	0.25087	0.700346	0.0009003	3.04561	0.431798	0.260801	0.714911	0.00109626	2.96009	0.288956	0.451009	0.0456349	0.575547	0.502045	0.361621
2	34449445	34674512	rs1117244	chr2:34449445:G:A	intergenic	LINC01317;LINC01320	dist=151699;dist=22811	G	A	0.3979	34/129/6	0.02125	Imputed	0.9846	0.418407	0.256248	0.683184	0.0004955	3.30496	0.430049	0.265433	0.696758	0.000608888	3.21546	0.336611	0.465418	0.0456349	0.584493	0.5409	0.385583
2	34449499	34674566	rs1960505	chr2:34449499:A:T	intergenic	LINC01317;LINC01320	dist=151753;dist=22805	A	T	0.2993	18/114/9	0.05071	Imputed	0.97826	0.408281	0.236594	0.704553	0.001289	2.88975	0.42188	0.247036	0.720474	0.00157412	2.80296	0.249622	0.446686	0.0486111	0.573559	0.507157	0.351837
2	34449958	34675025	rs1117246	chr2:34449958:T:C	intergenic	LINC01317;LINC01320	dist=152212;dist=22759	T	C	0.2993	18/114/9	0.05071	Imputed	0.97818	0.408281	0.236594	0.704553	0.001289	2.88975	0.42188	0.247036	0.720474	0.00157412	2.80296	0.248865	0.446686	0.0456349	0.573559	0.50409	0.350439
2	34450159	34675226	rs13423136	chr2:34450159:A:G	intergenic	LINC01317;LINC01320	dist=152413;dist=22739	A	G	0.3962	33/130/6	0.01451	Imputed	0.98543	0.41958	0.2565	0.686345	0.0005432	3.26504	0.431275	0.265687	0.700065	0.000667168	3.17576	0.334342	0.465418	0.0456349	0.582505	0.529652	0.382388
2	34451286	34676353	rs1117717	chr2:34451286:T:C	intergenic	LINC01317;LINC01320	dist=153540;dist=22627	T	C	0.2993	18/114/9	0.05071	Imputed	0.97826	0.408281	0.236594	0.704553	0.001289	2.88975	0.42188	0.247036	0.720474	0.00157412	2.80296	0.249622	0.446686	0.0456349	0.573559	0.505112	0.350839
2	34451627	34676694	rs13427264	chr2:34451627:A:C	intergenic	LINC01317;LINC01320	dist=153881;dist=22593	A	C	0.2993	18/114/9	0.05071	Imputed	0.97827	0.408281	0.236594	0.704553	0.001289	2.88975	0.42188	0.247036	0.720474	0.00157412	2.80296	0.248865	0.446686	0.0486111	0.574553	0.505112	0.351438
2	35039013	35264080	rs72866687	chr2:35039013:T:C	intergenic	LINC01320;MIR548AD	dist=316450;dist=43239	C	T	0.1453	4/45/177	0.5205	Imputed	0.99675	2.68317	1.58298	4.54802	0.0002464	3.60836	2.61832	1.55175	4.41797	0.000310746	3.50759	0.152042	0.0158501	0	0	0	0.0423323
2	35077671	35302737	rs55937829	chr2:35077671:A:C	intergenic	LINC01320;MIR548AD	dist=355108;dist=39373	C	A	0.1298	4/39/183	0.2738	Imputed	0.99821	2.56306	1.50014	4.3791	0.0005736	3.24139	2.50845	1.47412	4.26854	0.000697033	3.15675	0.128593	0.0158501	0	0	0	0.0361422
2	35081001	35306067	rs4670433	chr2:35081001:A:G	intergenic	LINC01320;MIR548AD	dist=358438;dist=39040	A	G	0.3426	20/99/10	0.7556	Imputed	0.99468	2.08465	1.33543	3.25421	0.001225	2.91186	2.04333	1.31602	3.17259	0.00145571	2.83693	0.391831	0.0605187	0.0803571	0.0198807	0.128834	0.157149
2	35709427	35934493	rs10169470	chr2:35709427:G:A	intergenic	MIR548AD;LOC100288911	dist=237941;dist=64532	G	A	0.1661	6/76/144	0.3947	Imputed	0.98059	0.295526	0.134878	0.647515	0.002316	2.63526	0.316769	0.148838	0.674174	0.00285346	2.54463	0.0983359	0.368876	0.555556	0.507952	0.611452	0.410343
2	35850065	36075131	rs535594036	chr2:35850065:A:T	intergenic	MIR548AD;LOC100288911	dist=378579;dist=50468	T	A	0.0692	0/22/204	1	Imputed	0.99572	3.71731	1.84512	7.48916	0.000239	3.6216	3.59647	1.79248	7.21605	0.000315023	3.50166	0.0620272	0.00288184	0	0	0	0.0167732
2	35859993	36085059	rs2968641	chr2:35859993:G:T	intergenic	MIR548AD;LOC100288911	dist=388507;dist=49475	T	G	0.0692	0/22/204	1	Imputed	0.99492	3.71731	1.84512	7.48916	0.000239	3.6216	3.59647	1.79248	7.21605	0.000315023	3.50166	0.0612708	0.00288184	0	0	0	0.0165735
2	35860015	36085081	rs2968642	chr2:35860015:G:A	intergenic	MIR548AD;LOC100288911	dist=388529;dist=49473	A	G	0.0692	0/22/204	1	Imputed	0.99491	3.71731	1.84512	7.48916	0.000239	3.6216	3.59647	1.79248	7.21605	0.000315023	3.50166	0.0612708	0.00288184	0	0	0	0.0165735
2	35867228	36092294	rs2949035	chr2:35867228:T:A	intergenic	MIR548AD;LOC100288911	dist=395742;dist=48752	A	T	0.0692	0/22/204	1	Imputed	0.99419	3.41098	1.71141	6.79836	0.000488	3.31158	3.2982	1.663	6.54125	0.000635798	3.19668	0.0627837	0.00288184	0	0	0	0.0169728
2	36454050	36681193	rs888078	chr2:36454050:G:A	intronic	CRIM1		G	A	0.2907	21/106/9	0.368	Imputed	0.98506	0.349239	0.196078	0.622038	0.0003539	3.45112	0.363783	0.207013	0.639276	0.000438975	3.35756	0.270802	0.527378	0.392857	0.580517	0.388548	0.416134
2	37772597	37999740	rs12998478	chr2:37772597:C:T	intergenic	CDC42EP3;LINC00211	dist=100062;dist=53650	T	C	0.07785	0/26/200	1	Imputed	0.99823	3.1174	1.50633	6.45157	0.002182	2.66115	3.0702	1.49045	6.32434	0.00234712	2.62946	0.0612708	0.126801	0.21131	0.124254	0.0940695	0.119609
2	37776472	38003615	rs10495872	chr2:37776472:A:G	intergenic	CDC42EP3;LINC00211	dist=103937;dist=49775	G	A	0.08478	0/29/197	0.6072	Imputed	0.99848	2.84624	1.43083	5.6618	0.002872	2.54182	2.8056	1.4167	5.55615	0.00308463	2.5108	0.086233	0.288184	0.302579	0.133201	0.103272	0.170527
2	37776546	38003689	rs35675719	chr2:37776546:C:T	intergenic	CDC42EP3;LINC00211	dist=104011;dist=49701	T	C	0.07958	0/27/199	1	Imputed	0.99831	2.96536	1.44021	6.10562	0.003178	2.49785	2.92808	1.42878	6.00066	0.00333865	2.47643	0.0658094	0.135447	0.299603	0.133201	0.103272	0.143371
2	37777226	38004369	rs934221	chr2:37777226:A:G	intergenic	CDC42EP3;LINC00211	dist=104691;dist=49021	G	A	0.07958	0/27/199	1	Imputed	0.9984	2.96536	1.44021	6.10562	0.003178	2.49785	2.92808	1.42878	6.00066	0.00333865	2.47643	0.0658094	0.135447	0.306548	0.132207	0.0981595	0.14357
2	37777288	38004431	rs6727100	chr2:37777288:G:T	intergenic	CDC42EP3;LINC00211	dist=104753;dist=48959	T	G	0.08131	0/28/198	1	Imputed	0.99843	2.86337	1.39488	5.87785	0.004146	2.38237	2.82927	1.38506	5.77938	0.00431937	2.36458	0.0839637	0.286744	0.309524	0.132207	0.0981595	0.169928
2	37779949	38007092	rs12992707	chr2:37779949:T:C	intergenic	CDC42EP3;LINC00211	dist=107414;dist=46298	C	T	0.07958	0/27/199	1	Imputed	0.99739	3.02527	1.46567	6.24443	0.002755	2.55988	2.98336	1.45175	6.13084	0.00293595	2.53225	0.0816944	0.14121	0.233135	0.126243	0.0961145	0.132188
2	37779964	38007107	rs13016230	chr2:37779964:A:G	intergenic	CDC42EP3;LINC00211	dist=107429;dist=46283	G	A	0.08131	0/28/198	1	Imputed	0.99749	2.8806	1.4021	5.91817	0.003978	2.40034	2.84562	1.39209	5.81682	0.00414562	2.38241	0.086233	0.148415	0.306548	0.132207	0.097137	0.150559
2	37780078	38007221	rs13016971	chr2:37780078:G:A	intergenic	CDC42EP3;LINC00211	dist=107543;dist=46169	A	G	0.08131	0/28/198	1	Imputed	0.99751	2.8806	1.4021	5.91817	0.003978	2.40034	2.84562	1.39209	5.81682	0.00414562	2.38241	0.086233	0.148415	0.305556	0.131213	0.097137	0.15016
2	37781326	38008469	rs11902194	chr2:37781326:C:G	intergenic	CDC42EP3;LINC00211	dist=108791;dist=44921	G	C	0.0917	1/29/196	1	Imputed	0.97501	3.43838	1.79781	6.57604	0.000189	3.72354	3.33401	1.75018	6.35115	0.000249991	3.60208	0.101362	0.00864553	0	0	0	0.0279553
2	37933039	38160182	rs191510135	chr2:37933039:G:A	intronic	RMDN2		A	G	0.1228	2/40/184	1	Imputed	0.991	2.78988	1.56305	4.97965	0.0005185	3.28525	2.72256	1.53183	4.83886	0.000641537	3.19278	0.102874	0.0403458	0.00198413	0.0427435	0.0807771	0.057508
2	38105786	38332928	rs56078337	chr2:38105786:G:A	intergenic	CYP1B1;CYP1B1-AS1	dist=29605;dist=25319	A	G	0.0519	0/16/210	1	Genotype	0.99999	3.81141	1.68075	8.64307	0.001358	2.8671	3.70177	1.63733	8.36919	0.00166262	2.77921	0.0726172	0.0230548	0	0.00994036	0	0.024361
2	38137522	38364664	rs148632126	chr2:38137522:A:G	ncRNA_intr	CYP1B1-AS1		G	A	0.1315	1/45/180	0.4814	Imputed	0.99325	2.70743	1.49765	4.89445	0.000976	3.01055	2.64601	1.47052	4.76116	0.0011679	2.93259	0.167171	0.0172911	0	0	0.00102249	0.0467252
2	38210318	38437460	rs72904198	chr2:38210318:G:C	intergenic	CYP1B1-AS1;ATL2	dist=28467;dist=83639	C	G	0.07093	0/22/204	1	Imputed	0.99625	3.28708	1.62301	6.65733	0.0009483	3.02305	3.18982	1.58073	6.43686	0.00120248	2.91992	0.0983359	0.00864553	0	0	0.00204499	0.0275559
2	40153791	40380931	rs59218419	chr2:40153791:A:G	ncRNA_intr	SLC8A1-AS1		G	A	0.1246	0/46/180	0.1399	Imputed	0.98793	3.11117	1.64743	5.87544	0.0004672	3.3305	3.03844	1.61834	5.70468	0.000544539	3.26397	0.16112	0.00576369	0	0	0	0.0433307
2	40154849	40381989	rs375357	chr2:40154849:G:A	ncRNA_intr	SLC8A1-AS1		A	G	0.1834	5/59/162	1	Imputed	0.99208	2.7456	1.62763	4.63147	0.0001528	3.81588	2.67457	1.59397	4.48775	0.000194863	3.71027	0.23298	0.236311	0.183532	0.111332	0.137014	0.180312
2	40164376	40391516	rs2072530	chr2:40164376:G:A	ncRNA_intr	SLC8A1-AS1		A	G	0.1851	4/64/158	0.617	Genotype	0.99749	2.85479	1.66422	4.8971	0.0001387	3.85792	2.77607	1.62727	4.73588	0.000179175	3.74672	0.168684	0.220461	0.637897	0.146123	0.460123	0.322684
2	40168336	40395476	rs17025367	chr2:40168336:G:A	ncRNA_intr	SLC8A1-AS1		A	G	0.1799	4/61/161	0.7957	Imputed	0.99846	2.83772	1.6638	4.8399	0.0001289	3.88975	2.76113	1.62736	4.6848	0.000166339	3.77901	0.159607	0.21902	0.640873	0.136183	0.443763	0.315495
2	40168797	40395937	rs17025372	chr2:40168797:T:C	ncRNA_intr	SLC8A1-AS1		C	T	0.2215	9/69/148	0.8301	Imputed	0.99832	2.47391	1.53365	3.99063	0.000205	3.68825	2.41856	1.50604	3.88399	0.000257866	3.58861	0.192133	0.226225	0.645833	0.149105	0.452965	0.330471
2	40169287	40396427	rs13017329	chr2:40169287:C:G	ncRNA_intr	SLC8A1-AS1		G	C	0.218	9/68/149	0.6697	Genotype	0.99999	2.39576	1.4873	3.85913	0.0003283	3.48373	2.34489	1.46206	3.76079	0.000406218	3.39124	0.188351	0.221902	0.46131	0.119284	0.419223	0.279153
2	40169766	40396906	rs2270327	chr2:40169766:C:A	ncRNA_intr	SLC8A1-AS1		A	C	0.2128	7/70/149	0.8289	Imputed	0.99859	2.52111	1.53358	4.14456	0.0002669	3.57365	2.46218	1.50492	4.02833	0.000334096	3.47613	0.187595	0.221902	0.645833	0.119284	0.43047	0.318291
2	40176663	40403803	rs446538	chr2:40176663:T:C	ncRNA_intr	SLC8A1-AS1		T	C	0.3045	14/95/11	0.4053	Imputed	0.99324	2.21112	1.37302	3.56081	0.001097	2.95979	2.15983	1.3494	3.45698	0.00133342	2.87503	0.276097	0.231988	0.634921	0.128231	0.44683	0.345847
2	40177049	40404189	rs11290360	chr2:40177049:CT:C	ncRNA_intr	SLC8A1-AS1		CT	C	0.3183	16/97/11	0.5151	Imputed	0.9932	2.23759	1.3964	3.58551	0.0008139	3.08943	2.18573	1.37229	3.48134	0.000992453	3.00329	0.292738	0.244957	0.641865	0.15507	0.452965	0.360024
2	40180322	40407462	rs402777	chr2:40180322:A:G	ncRNA_intr	SLC8A1-AS1		A	G	0.308	17/90/11	1	Imputed	0.99319	2.15545	1.36803	3.39611	0.0009287	3.03212	2.10858	1.34563	3.30411	0.00113216	2.94609	0.276097	0.236311	0.643849	0.139165	0.451943	0.351438
2	40180879	40408019	rs146130383	chr2:40180879:TAAATA:T	ncRNA_intr	SLC8A1-AS1		TAAATA	T	0.3028	15/92/11	0.7361	Imputed	0.99249	2.18956	1.3774	3.4806	0.0009185	3.03692	2.14011	1.35413	3.38231	0.00112118	2.95032	0.726929	0.75072	0.349206	0.837972	0.5409	0.640176
2	40212812	40439952	rs386984	chr2:40212812:G:A	ncRNA_intr	SLC8A1-AS1		G	A	0.3287	20/92/11	0.8721	Imputed	0.99271	1.98834	1.28756	3.07053	0.001932	2.71399	1.95193	1.27049	2.99887	0.00226779	2.6444	0.310136	0.229107	0.621032	0.178926	0.474438	0.367212
2	40213653	40440793	rs376303	chr2:40213653:G:C	ncRNA_intr	SLC8A1-AS1		G	C	0.3235	19/91/11	0.8706	Imputed	0.99216	2.05937	1.32921	3.19063	0.00122	2.91364	2.0196	1.31029	3.11289	0.00145119	2.83828	0.310136	0.229107	0.639881	0.178926	0.441718	0.364617
2	40214089	40441229	rs419125	chr2:40214089:T:C	ncRNA_intr	SLC8A1-AS1		T	C	0.3235	19/91/11	0.8706	Imputed	0.99268	2.05937	1.32921	3.19063	0.00122	2.91364	2.0196	1.31029	3.11289	0.00145119	2.83828	0.30938	0.229107	0.638889	0.177932	0.441718	0.364018
2	40217938	40445078	rs17025588	chr2:40217938:T:A	ncRNA_intr	SLC8A1-AS1		T	A	0.4343	37/106/8	0.7815	Imputed	0.99613	1.94605	1.27165	2.9781	0.002164	2.66474	1.91066	1.25569	2.90727	0.00250194	2.60172	0.411498	0.29683	0.644841	0.28827	0.509202	0.436901
2	40220875	40448015	rs1641453	chr2:40220875:C:A	ncRNA_intr	SLC8A1-AS1		C	A	0.3322	22/90/11	0.5236	Imputed	0.99601	1.90294	1.24298	2.91331	0.003068	2.51314	1.87135	1.22813	2.85144	0.0035419	2.45076	0.316944	0.231988	0.646825	0.183897	0.465235	0.373802
2	40223314	40450454	rs530048	chr2:40223314:A:G	ncRNA_intr	SLC8A1-AS1		A	G	0.3408	21/96/10	1	Imputed	0.99391	1.89421	1.2273	2.92351	0.003918	2.40694	1.86384	1.21352	2.86267	0.00445602	2.35105	0.352496	0.230548	0.642857	0.17992	0.444785	0.377396
2	41707008	41934148	rs11685994	chr2:41707008:G:C	intergenic	SLC8A1;LINC01913	dist=1194573;dist=1705	G	C	0.3685	34/115/7	0.4898	Imputed	0.99403	0.381212	0.228622	0.635646	0.0002186	3.66035	0.394144	0.238626	0.651017	0.000276429	3.55842	0.360817	0.628242	0.5625	0.49503	0.447853	0.482428
2	41707662	41934802	rs17028447	chr2:41707662:G:T	intergenic	SLC8A1;LINC01913	dist=1195227;dist=1698	G	T	0.3858	36/118/7	0.3395	Genotype	0.99999	0.437141	0.269803	0.708266	0.0007757	3.11031	0.449534	0.279678	0.722548	0.000959515	3.01795	0.381241	0.616715	0.564484	0.469185	0.439673	0.479832
2	41708827	41935967	rs13000173	chr2:41708827:A:C	intergenic	SLC8A1;LINC01913	dist=1196392;dist=1687	A	C	0.3616	34/111/8	0.7811	Imputed	0.99586	0.400998	0.241637	0.665457	0.0004063	3.39115	0.414131	0.251932	0.680758	0.000508073	3.29407	0.35174	0.621037	0.561508	0.486083	0.439673	0.475439
2	41710580	41937720	rs35271614	chr2:41710580:C:T	intergenic	SLC8A1;LINC01913	dist=1198145;dist=1669	C	T	0.3754	37/112/7	0.7845	Imputed	0.99639	0.397405	0.241259	0.654611	0.0002899	3.53775	0.410464	0.2515	0.669905	0.000366658	3.43574	0.367625	0.626801	0.561508	0.487078	0.441718	0.48103
2	41713861	41941001	rs35409504	chr2:41713861:G:A	intergenic	SLC8A1;LINC01913	dist=1201426;dist=1636	G	A	0.3651	35/111/8	0.7829	Imputed	0.99641	0.41657	0.253623	0.684207	0.0005422	3.26584	0.429805	0.264052	0.699606	0.000680759	3.16701	0.363843	0.621037	0.561508	0.469185	0.436605	0.474641
2	41713970	41941110	rs4952373	chr2:41713970:A:C	intergenic	SLC8A1;LINC01913	dist=1201535;dist=1635	A	C	0.3651	35/111/8	0.7829	Imputed	0.9964	0.41657	0.253623	0.684207	0.0005422	3.26584	0.429805	0.264052	0.699606	0.000680759	3.16701	0.363843	0.621037	0.561508	0.469185	0.436605	0.474641
2	41726559	41953699	rs2141650	chr2:41726559:G:A	intergenic	SLC8A1;LINC01913	dist=1214124;dist=1509	G	A	0.2837	21/103/1	0.544	Imputed	0.99367	0.368874	0.208389	0.652954	0.0006189	3.20838	0.383713	0.219569	0.670566	0.000770593	3.11317	0.257186	0.602305	0.564484	0.44831	0.396728	0.432508
2	41727632	41954772	rs13009790	chr2:41727632:G:A	intergenic	SLC8A1;LINC01913	dist=1215197;dist=1499	G	A	0.2837	21/103/1	0.544	Imputed	0.99378	0.368874	0.208389	0.652954	0.0006189	3.20838	0.383713	0.219569	0.670566	0.000770593	3.11317	0.257186	0.602305	0.564484	0.44831	0.40184	0.433506
2	41727724	41954864	rs13009486	chr2:41727724:C:T	intergenic	SLC8A1;LINC01913	dist=1215289;dist=1498	C	T	0.4066	46/112/6	1	Imputed	0.99587	0.408648	0.252326	0.661817	0.0002749	3.56083	0.421468	0.262595	0.676461	0.000344545	3.46275	0.388048	0.613833	0.564484	0.44831	0.402863	0.469848
2	41727790	41954930	rs13036078	chr2:41727790:T:C	intergenic	SLC8A1;LINC01913	dist=1215355;dist=1497	T	C	0.2837	21/103/1	0.544	Imputed	0.99378	0.368874	0.208389	0.652954	0.0006189	3.20838	0.383713	0.219569	0.670566	0.000770593	3.11317	0.257186	0.602305	0.565476	0.44831	0.40184	0.433706
2	41729874	41957014	rs10490643	chr2:41729874:C:T	intergenic	SLC8A1;LINC01913	dist=1217439;dist=1476	C	T	0.4118	49/107/7	0.5038	Imputed	0.99592	0.463986	0.292704	0.735498	0.001088	2.96337	0.476693	0.303214	0.749424	0.00132919	2.87641	0.396369	0.610951	0.570437	0.444334	0.411043	0.473642
2	41730114	41957254	rs7568362	chr2:41730114:C:A	intergenic	SLC8A1;LINC01913	dist=1217679;dist=1474	C	A	0.2924	23/102/1	0.7644	Imputed	0.9948	0.422317	0.245476	0.726553	0.001845	2.734	0.437459	0.257296	0.743774	0.00226453	2.64502	0.261725	0.599424	0.5625	0.446322	0.406953	0.434505
2	41730149	41957289	rs7594765	chr2:41730149:A:T	intergenic	SLC8A1;LINC01913	dist=1217714;dist=1474	A	T	0.2924	23/102/1	0.7644	Imputed	0.9948	0.422317	0.245476	0.726553	0.001845	2.734	0.437459	0.257296	0.743774	0.00226453	2.64502	0.262481	0.599424	0.564484	0.446322	0.406953	0.435104
2	41731568	41958708	rs6544467	chr2:41731568:G:T	intergenic	SLC8A1;LINC01913	dist=1219133;dist=1459	G	T	0.2907	23/101/1	0.8798	Imputed	0.99481	0.429987	0.250379	0.738435	0.002224	2.65287	0.445345	0.26238	0.755898	0.00272861	2.56406	0.260968	0.599424	0.569444	0.446322	0.41002	0.436302
2	41733106	41960246	rs6729898	chr2:41733106:G:A	intergenic	SLC8A1;LINC01913	dist=1220671;dist=1444	G	A	0.3772	40/109/7	0.8918	Imputed	0.9936	0.435048	0.267876	0.706545	0.0007676	3.11487	0.44784	0.278328	0.720592	0.000931926	3.03062	0.340393	0.621037	0.568452	0.454274	0.415133	0.46266
2	42443850	42670990	rs7576368	chr2:42443850:T:C	UTR3	KCNG3	NM_133329:c.*84G>A;NM_	C	T	0.1021	0/36/190	0.3723	Imputed	0.99563	3.01018	1.63054	5.55718	0.0004264	3.37018	2.92734	1.59209	5.38244	0.000547061	3.26196	0.11649	0.00576369	0	0	0	0.0315495
2	44797894	45025033	rs77334897	chr2:44797894:T:C	intergenic	CAMKMT;LINC01833	dist=25302;dist=123186	C	T	0.08131	1/25/200	0.562	Imputed	0.98336	3.41098	1.72785	6.7337	0.0004068	3.39062	3.30624	1.68267	6.49634	0.000520309	3.28374	0.0748865	0.0129683	0	0.00596421	0.00102249	0.0229633
2	45611701	45838840	rs13427985	chr2:45611701:C:A	upstream	SRBD1	dist=407	A	C	0.3114	13/99/11	0.1851	Imputed	0.99284	2.12081	1.34107	3.35392	0.001306	2.88406	2.0753	1.31918	3.26481	0.00158704	2.79941	0.344932	0.317003	0.219246	0.142147	0.151329	0.23722
2	45851317	46078456	rs6731586	chr2:45851317:A:G	intronic	PRKCE		G	A	0.07439	1/22/203	0.475	Imputed	0.98321	2.93586	1.50114	5.7418	0.001649	2.78278	2.85475	1.46515	5.56228	0.00205366	2.68747	0.0930408	0.018732	0	0	0	0.0271565
2	50570436	50797574	rs115847547	chr2:50570436:G:A	intronic	NRXN1		A	G	0.0519	0/16/210	1	Imputed	0.99236	4.19965	1.83989	9.5859	0.0006534	3.18482	4.07012	1.79116	9.2487	0.000802858	3.09536	0.0537065	0.00432277	0	0	0	0.0147764
2	51064787	51291925	rs11685189	chr2:51064787:A:G	ncRNA_intr	LOC730100		G	A	0.4343	37/107/8	0.8898	Imputed	0.99449	2.43659	1.52614	3.89019	0.0001908	3.71942	2.36763	1.49426	3.75147	0.000242227	3.61578	0.506808	0.0763689	0.118056	0.0775348	0.202454	0.223243
2	51066958	51294096	rs988982	chr2:51066958:A:G	ncRNA_intr	LOC730100		G	A	0.4464	39/109/7	1	Imputed	0.99452	2.44587	1.52289	3.92824	0.000216	3.66555	2.37614	1.4911	3.78651	0.00027213	3.56522	0.532526	0.20317	0.360119	0.0984095	0.299591	0.319489
2	51093998	51321136	rs1549704	chr2:51093998:G:T	ncRNA_intr	LOC730100		G	T	0.4325	47/118/6	0.5065	Imputed	0.99516	0.411972	0.255222	0.664994	0.0002835	3.54745	0.424655	0.26525	0.679856	0.00036093	3.44258	0.381241	0.544669	0.595238	0.823062	0.689162	0.595847
2	51265835	51492973	rs1115763	chr2:51265835:A:C	ncRNA_intr	LOC730100		C	A	0.1747	7/78/141	0.4147	Imputed	0.99436	0.262108	0.118841	0.578088	0.0009052	3.04326	0.281544	0.131374	0.603369	0.00111758	2.95172	0.183056	0.298271	0.355159	0.299205	0.319018	0.283546
2	52173507	52400645	rs183226696	chr2:52173507:C:T	ncRNA_intr	LOC730100		T	C	0.07093	1/20/205	0.4154	Imputed	0.99725	3.7924	1.8817	7.64328	0.000193	3.71444	3.64115	1.81624	7.2997	0.000270868	3.56724	0.0726172	0.0158501	0.113095	0.0188867	0.0858896	0.0646965
2	52186796	52413934	rs112614653	chr2:52186796:A:ACAAT	ncRNA_intr	LOC730100		ACAAT	A	0.2699	10/86/13	0.4596	Imputed	0.99523	2.45862	1.53789	3.93059	0.0001711	3.76675	2.3951	1.50708	3.80637	0.000219509	3.65855	0.255673	0.0806916	0.483135	0.0258449	0.194274	0.21905
2	52187338	52414476	rs1922198	chr2:52187338:T:G	ncRNA_intr	LOC730100		G	T	0.2543	7/82/137	0.2387	Imputed	0.99374	3.1174	1.89354	5.13228	7.84e-06	5.10568	3.00956	1.84106	4.91968	1.11196e-05	4.95391	0.251135	0.0763689	0.481151	0.0258449	0.198364	0.217652
2	52189144	52416282	rs72889899	chr2:52189144:A:G	ncRNA_intr	LOC730100		G	A	0.2491	9/78/139	0.842	Imputed	0.99289	2.5587	1.59011	4.11729	0.0001086	3.96417	2.49181	1.55758	3.98639	0.000139843	3.85436	0.237519	0.0302594	0.194444	0.0129225	0.134969	0.134984
2	52189504	52416642	rs112877255	chr2:52189504:A:C	ncRNA_intr	LOC730100		C	A	0.07958	1/23/202	0.5045	Imputed	0.99586	3.59304	1.8453	6.99614	0.0001686	3.77314	3.45686	1.78402	6.69831	0.000237685	3.624	0.0733737	0.0144092	0.123016	0.0109344	0.093047	0.0664936
2	52199275	52426413	rs1922213	chr2:52199275:T:C	ncRNA_intr	LOC730100		C	T	0.1436	3/46/177	1	Imputed	0.99112	2.41935	1.413	4.14243	0.001282	2.89211	2.37145	1.39111	4.04265	0.00150884	2.82136	0.173222	0.0201729	0.149802	0.0168986	0.113497	0.104233
2	52207470	52434608	rs6731958	chr2:52207470:T:G	ncRNA_intr	LOC730100		G	T	0.109	2/33/191	0.6479	Imputed	0.99464	3.04652	1.67634	5.53662	0.0002569	3.59024	2.95833	1.63539	5.35146	0.00033519	3.47471	0.114221	0.0172911	0.143849	0.0159046	0.106339	0.0854633
2	52231587	52458725	rs17042637	chr2:52231587:G:A	ncRNA_intr	LOC730100		A	G	0.2007	3/70/153	0.1516	Imputed	0.99818	2.81792	1.6704	4.75376	0.0001031	3.98674	2.7368	1.63265	4.58769	0.000133508	3.87449	0.19062	0.0230548	0.184524	0.0129225	0.128834	0.118411
2	52235408	52462546	rs60914932	chr2:52235408:G:A	ncRNA_intr	LOC730100		A	G	0.2059	4/70/152	0.2508	Imputed	0.99837	2.80107	1.67342	4.68859	8.88e-05	4.05159	2.72035	1.63545	4.52492	0.00011581	3.93625	0.201967	0.0691643	0.479167	0.0238569	0.200409	0.203275
2	52238526	52465664	rs7597628	chr2:52238526:A:T	ncRNA_intr	LOC730100		T	A	0.2145	3/74/149	0.07013	Imputed	0.99568	3.16452	1.85795	5.38991	2.236e-05	4.65053	3.0595	1.80916	5.17398	3.0232e-05	4.51953	0.212557	0.0720461	0.483135	0.027833	0.180982	0.204273
2	52239665	52466803	rs12472415	chr2:52239665:C:G	ncRNA_intr	LOC730100		G	C	0.2059	3/72/151	0.1034	Imputed	0.99614	2.90084	1.71374	4.91024	7.316e-05	4.13573	2.81194	1.6726	4.72739	9.59223e-05	4.01808	0.202723	0.0706052	0.480159	0.027833	0.188139	0.202276
2	52241603	52468741	rs79114573	chr2:52241603:C:A	ncRNA_intr	LOC730100		A	C	0.08304	0/27/199	1	Imputed	0.99814	3.56798	1.81583	7.01085	0.0002231	3.6515	3.44016	1.76003	6.72414	0.000302273	3.5196	0.0741301	0.018732	0.126984	0.0129225	0.099182	0.0696885
2	52252113	52479251	rs12472885	chr2:52252113:A:G	ncRNA_intr	LOC730100		G	A	0.3633	22/103/1	0.65	Genotype	0.99991	2.33147	1.49595	3.63365	0.0001849	3.73306	2.27548	1.46879	3.52523	0.000232063	3.63439	0.375946	0.0835735	0.520833	0.027833	0.185072	0.257388
2	52257718	52484856	rs77771378	chr2:52257718:T:C	ncRNA_intr	LOC730100		C	T	0.06055	0/20/206	1	Genotype	0.99981	3.58945	1.61486	7.9785	0.001713	2.76624	3.50507	1.58513	7.75047	0.00194949	2.71008	0.0741301	0.0475504	0.308532	0.00994036	0.0552147	0.101038
2	52841086	53068224	rs139829257	chr2:52841086:GAAT:G	intergenic	MIR4431;ASB3	dist=138471;dist=82889	G	GAAT	0.1073	0/38/188	0.3776	Imputed	0.99823	2.67621	1.45328	4.92822	0.00158	2.80134	2.62253	1.42999	4.80958	0.00183371	2.73667	0.134644	0.0100865	0	0	0	0.0369409
2	52898454	53125592	rs78437772	chr2:52898454:T:C	intergenic	MIR4431;ASB3	dist=195839;dist=77152	C	T	0.05363	0/17/209	1	Imputed	0.99958	3.61467	1.59691	8.18196	0.00205	2.68825	3.50836	1.55599	7.91046	0.00247971	2.6056	0.0627837	0.00288184	0	0	0	0.0169728
2	52898742	53125880	rs75828833	chr2:52898742:A:G	intergenic	MIR4431;ASB3	dist=196127;dist=77123	G	A	0.05363	0/17/209	1	Imputed	0.99958	3.74717	1.64413	8.54022	0.001673	2.7765	3.62522	1.59829	8.22267	0.00205429	2.68734	0.0642965	0.00432277	0	0	0	0.0175719
2	52902564	53129702	rs114453500	chr2:52902564:C:G	intergenic	MIR4431;ASB3	dist=199949;dist=76741	G	C	0.05363	0/17/209	1	Imputed	0.99958	3.61467	1.59691	8.18196	0.00205	2.68825	3.50836	1.55599	7.91046	0.00247971	2.6056	0.0605144	0.00288184	0	0	0	0.0163738
2	52915544	53142682	rs78568748	chr2:52915544:G:A	intergenic	MIR4431;ASB3	dist=212929;dist=75443	A	G	0.05363	0/17/209	1	Imputed	0.99851	3.74717	1.64413	8.54022	0.001673	2.7765	3.62522	1.59829	8.22267	0.00205429	2.68734	0.0605144	0.00576369	0	0	0	0.0167732
2	52916177	53143315	rs79712385	chr2:52916177:T:C	intergenic	MIR4431;ASB3	dist=213562;dist=75380	C	T	0.0519	0/16/210	1	Imputed	0.99618	3.8923	1.69846	8.91984	0.001317	2.88041	3.75831	1.64741	8.57401	0.00165336	2.78163	0.0582451	0.00288184	0	0	0	0.0157748
2	53338556	53565694	rs80151324	chr2:53338556:T:A	intergenic	MIR4431;ASB3	dist=635941;dist=33142	A	T	0.06574	0/21/205	1	Imputed	0.98298	3.5219	1.67637	7.39919	0.0008862	3.05247	3.43872	1.64229	7.20018	0.00105386	2.97722	0.0688351	0.0158501	0.276786	0.0178926	0.097137	0.0986422
2	53338860	53565998	rs61225528	chr2:53338860:G:C	intergenic	MIR4431;ASB3	dist=636245;dist=33112	C	G	0.06574	0/21/205	1	Imputed	0.98299	3.5219	1.67637	7.39919	0.0008862	3.05247	3.43872	1.64229	7.20018	0.00105386	2.97722	0.0688351	0.0158501	0.276786	0.0178926	0.097137	0.0986422
2	53340422	53567560	rs11692947	chr2:53340422:G:A	intergenic	MIR4431;ASB3	dist=637807;dist=32955	A	G	0.06574	0/21/205	1	Imputed	0.9831	3.5219	1.67637	7.39919	0.0008862	3.05247	3.43872	1.64229	7.20018	0.00105386	2.97722	0.0688351	0.0158501	0.275794	0.0178926	0.097137	0.0984425
2	53341341	53568479	rs79694139	chr2:53341341:T:A	intergenic	MIR4431;ASB3	dist=638726;dist=32863	A	T	0.06574	0/21/205	1	Imputed	0.99608	3.5219	1.67637	7.39919	0.0008862	3.05247	3.43872	1.64229	7.20018	0.00105386	2.97722	0.0688351	0.0158501	0.277778	0.0178926	0.097137	0.0988419
2	53342149	53569287	rs115063456	chr2:53342149:T:C	intergenic	MIR4431;ASB3	dist=639534;dist=32783	C	T	0.06574	0/21/205	1	Imputed	0.99572	3.5219	1.67637	7.39919	0.0008862	3.05247	3.43872	1.64229	7.20018	0.00105386	2.97722	0.0695915	0.0158501	0.276786	0.0178926	0.097137	0.0988419
2	53342882	53570020	rs151126224	chr2:53342882:CT:C	intergenic	MIR4431;ASB3	dist=640267;dist=32709	C	CT	0.06574	0/21/205	1	Imputed	0.99608	3.5219	1.67637	7.39919	0.0008862	3.05247	3.43872	1.64229	7.20018	0.00105386	2.97722	0.0688351	0.0158501	0.275794	0.0178926	0.097137	0.0984425
2	53343678	53570816	rs79345974	chr2:53343678:A:G	intergenic	MIR4431;ASB3	dist=641063;dist=32630	G	A	0.06574	0/21/205	1	Imputed	0.99571	3.5219	1.67637	7.39919	0.0008862	3.05247	3.43872	1.64229	7.20018	0.00105386	2.97722	0.0695915	0.0158501	0.276786	0.0178926	0.097137	0.0988419
2	53344166	53571304	rs76048569	chr2:53344166:A:C	intergenic	MIR4431;ASB3	dist=641551;dist=32581	C	A	0.06574	0/21/205	1	Imputed	0.99609	3.5219	1.67637	7.39919	0.0008862	3.05247	3.43872	1.64229	7.20018	0.00105386	2.97722	0.0688351	0.0172911	0.275794	0.0178926	0.097137	0.0986422
2	53344638	53571776	rs75625839	chr2:53344638:C:T	intergenic	MIR4431;ASB3	dist=642023;dist=32534	T	C	0.06574	0/21/205	1	Imputed	0.99526	3.5219	1.67637	7.39919	0.0008862	3.05247	3.43872	1.64229	7.20018	0.00105386	2.97722	0.0688351	0.0158501	0.275794	0.0178926	0.097137	0.0984425
2	53345488	53572626	rs76800570	chr2:53345488:T:C	intergenic	MIR4431;ASB3	dist=642873;dist=32449	C	T	0.06574	0/21/205	1	Imputed	0.99572	3.5219	1.67637	7.39919	0.0008862	3.05247	3.43872	1.64229	7.20018	0.00105386	2.97722	0.0695915	0.0158501	0.27381	0.0178926	0.097137	0.0982428
2	53346142	53573280	rs57921247	chr2:53346142:C:T	intergenic	MIR4431;ASB3	dist=643527;dist=32383	T	C	0.08131	1/25/200	0.562	Imputed	0.99369	2.87485	1.48179	5.57754	0.001792	2.74666	2.81278	1.45492	5.43792	0.00210644	2.67645	0.0900151	0.0216138	0.27381	0.0198807	0.097137	0.104832
2	53348529	53575667	rs58164435	chr2:53348529:A:G	intergenic	MIR4431;ASB3	dist=645914;dist=32145	G	A	0.06574	0/21/205	1	Imputed	0.99503	3.5219	1.67637	7.39919	0.0008862	3.05247	3.43872	1.64229	7.20018	0.00105386	2.97722	0.0688351	0.0158501	0.27381	0.0178926	0.0981595	0.0982428
2	53348719	53575857	rs60808531	chr2:53348719:G:T	intergenic	MIR4431;ASB3	dist=646104;dist=32126	T	G	0.08131	0/26/200	1	Imputed	0.99238	3.46946	1.75947	6.84136	0.0003299	3.48162	3.37525	1.71798	6.63124	0.000414656	3.38231	0.0922844	0.0216138	0.27381	0.0178926	0.0981595	0.105232
2	53349415	53576553	rs12613050	chr2:53349415:G:T	intergenic	MIR4431;ASB3	dist=646800;dist=32056	T	G	0.08131	0/26/200	1	Imputed	0.99247	3.46946	1.75947	6.84136	0.0003299	3.48162	3.37525	1.71798	6.63124	0.000414656	3.38231	0.091528	0.0216138	0.270833	0.0178926	0.0961145	0.104034
2	53349623	53576761	rs78199527	chr2:53349623:A:G	intergenic	MIR4431;ASB3	dist=647008;dist=32035	G	A	0.06574	0/21/205	1	Imputed	0.99561	3.5219	1.67637	7.39919	0.0008862	3.05247	3.43872	1.64229	7.20018	0.00105386	2.97722	0.0695915	0.0158501	0.27381	0.0178926	0.0981595	0.0984425
2	53349840	53576978	rs77494790	chr2:53349840:C:T	intergenic	MIR4431;ASB3	dist=647225;dist=32014	T	C	0.08651	0/29/197	0.6072	Imputed	0.99311	3.10496	1.58901	6.06715	0.0009174	3.03744	3.03449	1.55876	5.90734	0.00109062	2.96233	0.0975794	0.0216138	0.270833	0.0178926	0.097137	0.105831
2	53349908	53577046	rs17044487	chr2:53349908:G:T	intergenic	MIR4431;ASB3	dist=647293;dist=32007	T	G	0.07958	0/25/201	1	Imputed	0.99271	3.59664	1.81794	7.11564	0.0002362	3.62672	3.49688	1.7733	6.89572	0.000302103	3.51984	0.0907716	0.0216138	0.270833	0.0178926	0.097137	0.104034
2	53353324	53580462	rs75366861	chr2:53353324:A:T	intergenic	MIR4431;ASB3	dist=650709;dist=31665	T	A	0.06574	0/21/205	1	Imputed	0.99585	3.5219	1.67637	7.39919	0.0008862	3.05247	3.43872	1.64229	7.20018	0.00105386	2.97722	0.0688351	0.0158501	0.274802	0.0178926	0.099182	0.0986422
2	53355168	53582306	rs35051409	chr2:53355168:C:T	intergenic	MIR4431;ASB3	dist=652553;dist=31481	T	C	0.07785	0/25/201	1	Imputed	0.99209	3.33676	1.67569	6.64439	0.0006068	3.21695	3.25371	1.63978	6.45613	0.000739186	3.13125	0.0907716	0.0216138	0.272817	0.0228628	0.095092	0.105032
2	53356352	53583490	rs35290170	chr2:53356352:C:T	intergenic	MIR4431;ASB3	dist=653737;dist=31362	T	C	0.06574	0/21/205	1	Imputed	0.99585	3.5219	1.67637	7.39919	0.0008862	3.05247	3.43872	1.64229	7.20018	0.00105386	2.97722	0.0688351	0.0158501	0.274802	0.0178926	0.0961145	0.0980431
2	53357734	53584872	rs147254587	chr2:53357734:C:T	intergenic	MIR4431;ASB3	dist=655119;dist=31224	T	C	0.06574	0/21/205	1	Imputed	0.99486	3.5219	1.67637	7.39919	0.0008862	3.05247	3.43872	1.64229	7.20018	0.00105386	2.97722	0.0726172	0.0158501	0.25496	0.0178926	0.095092	0.0948482
2	53358133	53585271	rs11685429	chr2:53358133:A:T	intergenic	MIR4431;ASB3	dist=655518;dist=31184	T	A	0.07958	0/25/201	1	Imputed	0.99235	3.59664	1.81794	7.11564	0.0002362	3.62672	3.49688	1.7733	6.89572	0.000302103	3.51984	0.0907716	0.0216138	0.255952	0.0178926	0.095092	0.100639
2	53360443	53587581	rs139507990	chr2:53360443:TA:T	intergenic	MIR4431;ASB3	dist=657828;dist=30953	T	TA	0.07958	0/25/201	1	Imputed	0.99356	3.59664	1.81794	7.11564	0.0002362	3.62672	3.49688	1.7733	6.89572	0.000302103	3.51984	0.0907716	0.0216138	0.25496	0.0178926	0.0961145	0.100639
2	53361289	53588427	rs79595638	chr2:53361289:C:T	intergenic	MIR4431;ASB3	dist=658674;dist=30869	T	C	0.07958	0/25/201	1	Imputed	0.99357	3.59664	1.81794	7.11564	0.0002362	3.62672	3.49688	1.7733	6.89572	0.000302103	3.51984	0.0907716	0.0216138	0.251984	0.0178926	0.095092	0.0998403
2	53361627	53588765	rs115871782	chr2:53361627:A:G	intergenic	MIR4431;ASB3	dist=659012;dist=30835	G	A	0.06574	0/21/205	1	Imputed	0.99619	3.5219	1.67637	7.39919	0.0008862	3.05247	3.43872	1.64229	7.20018	0.00105386	2.97722	0.0688351	0.0158501	0.269841	0.0178926	0.095092	0.096845
2	53361868	53589006	rs17044497	chr2:53361868:C:T	intergenic	MIR4431;ASB3	dist=659253;dist=30811	T	C	0.07958	0/25/201	1	Imputed	0.99439	3.59664	1.81794	7.11564	0.0002362	3.62672	3.49688	1.7733	6.89572	0.000302103	3.51984	0.0907716	0.0216138	0.269841	0.0178926	0.095092	0.103435
2	53362251	53589389	rs61304378	chr2:53362251:G:A	intergenic	MIR4431;ASB3	dist=659636;dist=30772	A	G	0.07958	0/25/201	1	Imputed	0.9944	3.59664	1.81794	7.11564	0.0002362	3.62672	3.49688	1.7733	6.89572	0.000302103	3.51984	0.0907716	0.0216138	0.269841	0.0178926	0.0961145	0.103634
2	53362637	53589775	rs61380946	chr2:53362637:G:A	intergenic	MIR4431;ASB3	dist=660022;dist=30734	A	G	0.07958	0/25/201	1	Imputed	0.99438	3.59664	1.81794	7.11564	0.0002362	3.62672	3.49688	1.7733	6.89572	0.000302103	3.51984	0.0907716	0.0216138	0.269841	0.0178926	0.097137	0.103834
2	53363054	53590192	rs75895599	chr2:53363054:T:C	intergenic	MIR4431;ASB3	dist=660439;dist=30692	C	T	0.07958	0/25/201	1	Imputed	0.99455	3.59664	1.81794	7.11564	0.0002362	3.62672	3.49688	1.7733	6.89572	0.000302103	3.51984	0.091528	0.0216138	0.272817	0.0178926	0.097137	0.104633
2	53363066	53590204	rs78111096	chr2:53363066:A:G	intergenic	MIR4431;ASB3	dist=660451;dist=30691	G	A	0.06574	0/21/205	1	Imputed	0.9962	3.5219	1.67637	7.39919	0.0008862	3.05247	3.43872	1.64229	7.20018	0.00105386	2.97722	0.0695915	0.0158501	0.271825	0.0178926	0.097137	0.0978435
2	53363302	53590440	rs11688170	chr2:53363302:T:C	intergenic	MIR4431;ASB3	dist=660687;dist=30667	C	T	0.06574	0/21/205	1	Imputed	0.99618	3.5219	1.67637	7.39919	0.0008862	3.05247	3.43872	1.64229	7.20018	0.00105386	2.97722	0.0688351	0.0158501	0.272817	0.0178926	0.0961145	0.0976438
2	53365434	53592572	rs148513053	chr2:53365434:AT:A	intergenic	MIR4431;ASB3	dist=662819;dist=30454	A	AT	0.06574	0/21/205	1	Imputed	0.99513	3.5219	1.67637	7.39919	0.0008862	3.05247	3.43872	1.64229	7.20018	0.00105386	2.97722	0.0688351	0.0158501	0.250992	0.0178926	0.095092	0.0930511
2	53367390	53594528	rs78367903	chr2:53367390:T:C	intergenic	MIR4431;ASB3	dist=664775;dist=30259	C	T	0.0692	0/23/203	1	Imputed	0.99634	3.18038	1.53285	6.59871	0.001887	2.72423	3.11722	1.50777	6.44464	0.00215408	2.66674	0.0711044	0.018732	0.271825	0.0178926	0.0961145	0.0984425
2	53367544	53594682	rs78993833	chr2:53367544:A:G	intergenic	MIR4431;ASB3	dist=664929;dist=30243	G	A	0.0692	0/23/203	1	Imputed	0.99658	3.18038	1.53285	6.59871	0.001887	2.72423	3.11722	1.50777	6.44464	0.00215408	2.66674	0.0711044	0.018732	0.27381	0.0178926	0.0961145	0.0988419
2	53368023	53595161	rs75153414	chr2:53368023:C:A	intergenic	MIR4431;ASB3	dist=665408;dist=30195	A	C	0.0692	0/23/203	1	Imputed	0.99658	3.18038	1.53285	6.59871	0.001887	2.72423	3.11722	1.50777	6.44464	0.00215408	2.66674	0.070348	0.018732	0.272817	0.0168986	0.095092	0.0980431
2	53368058	53595196	rs80308197	chr2:53368058:A:G	intergenic	MIR4431;ASB3	dist=665443;dist=30192	G	A	0.0692	0/23/203	1	Imputed	0.99653	3.18038	1.53285	6.59871	0.001887	2.72423	3.11722	1.50777	6.44464	0.00215408	2.66674	0.070348	0.018732	0.272817	0.0168986	0.0961145	0.0982428
2	53368795	53595933	rs75364823	chr2:53368795:A:G	intergenic	MIR4431;ASB3	dist=666180;dist=30118	G	A	0.0692	0/23/203	1	Imputed	0.99658	3.18038	1.53285	6.59871	0.001887	2.72423	3.11722	1.50777	6.44464	0.00215408	2.66674	0.0711044	0.018732	0.271825	0.0178926	0.0961145	0.0984425
2	53370131	53597269	rs17044533	chr2:53370131:T:C	intergenic	MIR4431;ASB3	dist=667516;dist=29984	C	T	0.0692	0/23/203	1	Imputed	0.99617	3.18038	1.53285	6.59871	0.001887	2.72423	3.11722	1.50777	6.44464	0.00215408	2.66674	0.0718608	0.018732	0.272817	0.0178926	0.095092	0.0986422
2	53372072	53599210	rs77671738	chr2:53372072:A:T	intergenic	MIR4431;ASB3	dist=669457;dist=29790	T	A	0.0692	0/23/203	1	Imputed	0.99654	3.18038	1.53285	6.59871	0.001887	2.72423	3.11722	1.50777	6.44464	0.00215408	2.66674	0.0711044	0.018732	0.269841	0.0168986	0.095092	0.0976438
2	53373938	53601076	rs2042480	chr2:53373938:A:G	intergenic	MIR4431;ASB3	dist=671323;dist=29604	G	A	0.07439	0/24/202	1	Imputed	0.98741	3.33009	1.66887	6.64492	0.0006415	3.1928	3.24638	1.63204	6.45756	0.000790711	3.10198	0.0824508	0.0244957	0.271825	0.0168986	0.0961145	0.102037
2	53374631	53601769	rs77682359	chr2:53374631:A:C	intergenic	MIR4431;ASB3	dist=672016;dist=29534	C	A	0.0692	0/23/203	1	Imputed	0.99646	3.18038	1.53285	6.59871	0.001887	2.72423	3.11722	1.50777	6.44464	0.00215408	2.66674	0.0711044	0.018732	0.270833	0.0168986	0.097137	0.0982428
2	53378659	53605797	rs6733359	chr2:53378659:C:T	intergenic	MIR4431;ASB3	dist=676044;dist=29132	T	C	0.1886	5/62/159	1	Imputed	0.99446	2.45936	1.46215	4.13666	0.0006941	3.15858	2.40584	1.43765	4.02606	0.0008322	3.07977	0.251135	0.0446686	0.275794	0.0308151	0.103272	0.154353
2	53378697	53605835	rs115523366	chr2:53378697:C:T	intergenic	MIR4431;ASB3	dist=676082;dist=29128	T	C	0.06747	0/22/204	1	Imputed	0.99513	3.11117	1.4777	6.5503	0.002805	2.55207	3.05407	1.45565	6.40767	0.00314623	2.50221	0.0688351	0.018732	0.269841	0.0168986	0.0920245	0.0964457
2	53379460	53606598	rs77334845	chr2:53379460:T:C	intergenic	MIR4431;ASB3	dist=676845;dist=29052	C	T	0.06747	0/22/204	1	Imputed	0.99513	3.11117	1.4777	6.5503	0.002805	2.55207	3.05407	1.45565	6.40767	0.00314623	2.50221	0.0695915	0.018732	0.269841	0.0168986	0.095092	0.0972444
2	53381513	53608651	rs41480648	chr2:53381513:T:C	intergenic	MIR4431;ASB3	dist=678898;dist=28846	C	T	0.06747	0/22/204	1	Imputed	0.99446	3.11117	1.4777	6.5503	0.002805	2.55207	3.05407	1.45565	6.40767	0.00314623	2.50221	0.0688351	0.018732	0.270833	0.0178926	0.0961145	0.0976438
2	53381872	53609010	rs76710929	chr2:53381872:A:T	intergenic	MIR4431;ASB3	dist=679257;dist=28810	T	A	0.06747	0/22/204	1	Imputed	0.99512	3.11117	1.4777	6.5503	0.002805	2.55207	3.05407	1.45565	6.40767	0.00314623	2.50221	0.0688351	0.018732	0.269841	0.0168986	0.095092	0.0970447
2	53384505	53611643	rs12613122	chr2:53384505:G:A	intergenic	MIR4431;ASB3	dist=681890;dist=28547	A	G	0.06228	0/19/207	1	Imputed	0.99636	3.67664	1.71093	7.9008	0.000851	3.07007	3.5794	1.67144	7.66529	0.00103019	2.98708	0.065053	0.0158501	0.272817	0.0168986	0.0940695	0.0960463
2	53386563	53613701	rs4141444	chr2:53386563:C:A	intergenic	MIR4431;ASB3	dist=683948;dist=28341	A	C	0.06228	0/19/207	1	Imputed	0.99619	3.67664	1.71093	7.9008	0.000851	3.07007	3.5794	1.67144	7.66529	0.00103019	2.98708	0.065053	0.0158501	0.269841	0.0168986	0.095092	0.095647
2	53387729	53614867	rs114399727	chr2:53387729:A:G	intergenic	MIR4431;ASB3	dist=685114;dist=28225	G	A	0.07093	0/22/204	1	Imputed	0.99352	3.76595	1.81402	7.81821	0.0003741	3.42701	3.66564	1.77173	7.58408	0.000461958	3.3354	0.0718608	0.0158501	0.27381	0.0188867	0.095092	0.0986422
2	53388252	53615390	rs148044798	chr2:53388252:C:T	intergenic	MIR4431;ASB3	dist=685637;dist=28172	T	C	0.06228	0/19/207	1	Imputed	0.99634	3.67664	1.71093	7.9008	0.000851	3.07007	3.5794	1.67144	7.66529	0.00103019	2.98708	0.065053	0.0158501	0.27381	0.0168986	0.0940695	0.096246
2	53389248	53616386	rs76182856	chr2:53389248:A:T	intergenic	MIR4431;ASB3	dist=686633;dist=28073	T	A	0.06228	0/19/207	1	Imputed	0.99636	3.67664	1.71093	7.9008	0.000851	3.07007	3.5794	1.67144	7.66529	0.00103019	2.98708	0.065053	0.0158501	0.272817	0.0168986	0.0940695	0.0960463
2	53389435	53616573	rs12612815	chr2:53389435:G:A	intergenic	MIR4431;ASB3	dist=686820;dist=28054	A	G	0.06228	0/19/207	1	Imputed	0.99634	3.67664	1.71093	7.9008	0.000851	3.07007	3.5794	1.67144	7.66529	0.00103019	2.98708	0.065053	0.0158501	0.271825	0.0168986	0.0940695	0.0958466
2	53389626	53616764	rs12612802	chr2:53389626:C:T	intergenic	MIR4431;ASB3	dist=687011;dist=28035	T	C	0.06228	0/19/207	1	Imputed	0.99636	3.67664	1.71093	7.9008	0.000851	3.07007	3.5794	1.67144	7.66529	0.00103019	2.98708	0.065053	0.0158501	0.269841	0.0168986	0.0940695	0.0954473
2	53392196	53619334	rs77471386	chr2:53392196:T:C	intergenic	MIR4431;ASB3	dist=689581;dist=27778	C	T	0.06401	0/20/206	1	Imputed	0.99135	3.46946	1.62439	7.41027	0.001315	2.88107	3.38859	1.59222	7.21164	0.00153998	2.81248	0.0665658	0.0144092	0.270833	0.0178926	0.104294	0.0980431
2	53397119	53624257	rs11691223	chr2:53397119:A:C	intergenic	MIR4431;ASB3	dist=694504;dist=27286	C	A	0.06401	0/20/206	1	Imputed	0.99641	3.46946	1.62439	7.41027	0.001315	2.88107	3.38859	1.59222	7.21164	0.00153998	2.81248	0.0665658	0.0129683	0.270833	0.0139165	0.105317	0.0972444
2	53398334	53625472	rs79585958	chr2:53398334:G:T	intergenic	MIR4431;ASB3	dist=695719;dist=27164	T	G	0.06401	0/20/206	1	Imputed	0.99646	3.46946	1.62439	7.41027	0.001315	2.88107	3.38859	1.59222	7.21164	0.00153998	2.81248	0.0665658	0.0129683	0.271825	0.0139165	0.104294	0.0972444
2	53405754	53632892	rs78621271	chr2:53405754:C:T	intergenic	MIR4431;ASB3	dist=703139;dist=26422	T	C	0.06574	1/19/206	0.3854	Genotype	0.99994	3.08022	1.47408	6.43637	0.002775	2.55674	3.00547	1.44326	6.25863	0.00327805	2.48438	0.0695915	0.0129683	0.172619	0.0149105	0.0398773	0.0656949
2	53407480	53634618	rs1521923	chr2:53407480:C:T	intergenic	MIR4431;ASB3	dist=704865;dist=26250	T	C	0.06574	1/19/206	0.3854	Imputed	0.99627	3.08022	1.47408	6.43637	0.002775	2.55674	3.00547	1.44326	6.25863	0.00327805	2.48438	0.070348	0.0129683	0.172619	0.0139165	0.0388548	0.0654952
2	53407627	53634765	rs1521922	chr2:53407627:G:C	intergenic	MIR4431;ASB3	dist=705012;dist=26235	C	G	0.06401	1/18/207	0.3556	Imputed	0.95806	3.20592	1.52677	6.73182	0.002086	2.68069	3.12304	1.49166	6.53862	0.00252186	2.59828	0.070348	0.0129683	0.174603	0.0139165	0.0398773	0.0660942
2	53410775	53637913	rs79319529	chr2:53410775:T:C	intergenic	MIR4431;ASB3	dist=708160;dist=25920	C	T	0.05882	0/19/207	1	Imputed	0.97779	4.26311	1.95608	9.2911	0.0002644	3.57774	4.1169	1.89786	8.9305	0.000341325	3.46683	0.0506808	0.14121	0.235119	0.00695825	0.0132924	0.0842652
2	54522082	54749219	rs7574433	chr2:54522082:G:A	intronic	SPTBN1		A	G	0.1886	8/57/161	0.3228	Imputed	0.99766	2.39408	1.45712	3.93354	0.0005688	3.24504	2.34741	1.43557	3.83843	0.00067114	3.17319	0.1823	0.0345821	0.000992063	0.00994036	0.00102249	0.0553115
2	54526976	54754113	rs10189084	chr2:54526976:C:T	intronic	SPTBN1		T	C	0.1765	6/56/164	0.6047	Imputed	0.9966	2.49229	1.48282	4.18897	0.0005675	3.24603	2.44263	1.46058	4.08499	0.000664321	3.17762	0.172466	0.0345821	0.000992063	0.00994036	0.00102249	0.0527157
2	54527758	54754895	rs4387841	chr2:54527758:A:G	intronic	SPTBN1		G	A	0.1972	8/60/158	0.4733	Imputed	0.99759	2.55384	1.54382	4.22467	0.000261	3.58336	2.49876	1.51816	4.11274	0.000315534	3.50095	0.184569	0.037464	0.000992063	0.00994036	0.00204499	0.0565096
2	54536234	54763371	rs13403817	chr2:54536234:T:G	intronic	SPTBN1		G	T	0.199	8/60/158	0.4733	Imputed	0.99723	2.70418	1.62985	4.48668	0.0001177	3.92922	2.63939	1.59912	4.35637	0.000146892	3.833	0.184569	0.037464	0.000992063	0.00994036	0.00102249	0.0563099
2	54537790	54764927	rs6545426	chr2:54537790:A:G	intronic	SPTBN1		G	A	0.1972	8/60/158	0.4733	Imputed	0.99706	2.55384	1.54382	4.22467	0.000261	3.58336	2.49876	1.51816	4.11274	0.000315534	3.50095	0.183812	0.037464	0.000992063	0.00994036	0.00102249	0.0561102
2	55038649	55265785	rs2968787	chr2:55038649:C:T	intronic	RTN4		C	T	0.391	27/106/9	0.772	Genotype	1	2.18387	1.40535	3.39369	0.0005152	3.28802	2.13655	1.38299	3.3007	0.00062349	3.20517	0.398638	0.501441	0.359127	0.50497	0.570552	0.459864
2	55805864	56032999	rs12615158	chr2:55805864:C:T	intergenic	PNPT1;EFEMP1	dist=111954;dist=60098	T	C	0.2699	10/88/12	0.3615	Genotype	0.99999	1.96246	1.2154	3.16872	0.005817	2.2353	1.9305	1.20143	3.10199	0.00655971	2.18312	0.300303	0.256484	0.852183	0.237575	0.461145	0.424121
2	56130346	56357481	rs7577815	chr2:56130346:T:C	intergenic	LINC01813;LOC100129434	dist=39964;dist=43188	C	T	0.1055	2/33/191	0.6479	Genotype	1	2.94763	1.59129	5.46004	0.000589	3.22988	2.86385	1.55369	5.27881	0.000745568	3.12751	0.128593	0.0100865	0	0	0	0.0353435
2	56143149	56370284	rs149953280	chr2:56143149:C:T	intergenic	LINC01813;LOC100129434	dist=52767;dist=30385	T	C	0.07266	1/20/205	0.4154	Imputed	0.9975	4.64597	2.26558	9.52736	2.766e-05	4.55815	4.44757	2.17971	9.07502	4.10574e-05	4.38661	0.0885023	0.00720461	0	0	0	0.024361
2	59291535	59518670	rs12468345	chr2:59291535:A:G	intergenic	LINC01793;MIR4432HG	dist=12135;dist=106768	G	A	0.2318	13/64/14	0.09572	Imputed	0.99886	2.24454	1.40311	3.59056	0.0007436	3.12866	2.2026	1.3837	3.50613	0.000870773	3.0601	0.218608	0.412104	0.488095	0.377734	0.310838	0.349641
2	59303384	59530519	rs10190473	chr2:59303384:T:C	intergenic	LINC01793;MIR4432HG	dist=23984;dist=105583	C	T	0.2699	15/76/13	0.3544	Imputed	0.99887	2.23603	1.40494	3.55874	0.0006881	3.16235	2.19276	1.38542	3.47058	0.000803476	3.09503	0.25643	0.413545	0.473214	0.368787	0.311861	0.355232
2	62303896	62531031	rs78404431	chr2:62303896:T:C	intergenic	B3GNT2;TMEM17	dist=79165;dist=196325	C	T	0.08997	1/29/196	1	Imputed	0.98465	2.59218	1.34796	4.98486	0.004299	2.36663	2.55301	1.33354	4.88763	0.00467374	2.33034	0.107413	0.00288184	0	0	0.00102249	0.0289537
2	64918550	65145684	rs76919193	chr2:64918550:G:A	ncRNA_intr	LINC02245		A	G	0.07785	1/24/201	0.5335	Imputed	0.99397	3.72475	1.83727	7.55129	0.0002656	3.57577	3.60701	1.78828	7.27544	0.0003387	3.47018	0.0771558	0.0115274	0	0	0	0.0219649
2	67381352	67608484	rs11892665	chr2:67381352:C:T	intergenic	LINC01828;ETAA1	dist=92108;dist=15958	T	C	0.3858	29/99/98	0.6597	Imputed	0.99564	1.99192	1.29841	3.05585	0.001597	2.7967	1.95266	1.28004	2.97872	0.00189711	2.72191	0.413767	0.198847	0.0585317	0.230616	0.285276	0.250599
2	67643667	67870799	rs4671194	chr2:67643667:C:T	intergenic	ETAA1;LINC01812	dist=233266;dist=15238	T	C	0.2941	26/97/10	0.6535	Imputed	0.97966	0.423628	0.246847	0.72701	0.001825	2.73874	0.438796	0.258809	0.743953	0.00222762	2.65216	0.308623	0.256484	0.581349	0.316103	0.251534	0.346645
2	67672935	67900067	rs12465109	chr2:67672935:C:A	intergenic	ETAA1;LINC01812	dist=262534;dist=12311	C	A	0.2145	7/69/150	1	Imputed	0.99059	2.05855	1.25487	3.37694	0.004256	2.371	2.02567	1.24087	3.30683	0.00475629	2.32273	0.253404	0.162824	0.244048	0.264414	0.300613	0.250399
2	67676497	67903629	rs10182504	chr2:67676497:C:A	intergenic	ETAA1;LINC01812	dist=266096;dist=11955	A	C	0.4585	60/105/6	0.289	Genotype	1	0.504948	0.328311	0.776619	0.001865	2.72932	0.515628	0.337446	0.787895	0.00219833	2.65791	0.465961	0.233429	0.649802	0.242545	0.249489	0.383586
2	67681580	67908712	rs4671824	chr2:67681580:G:A	intergenic	ETAA1;LINC01812	dist=271179;dist=11447	G	A	0.199	6/65/155	1	Imputed	0.99207	1.96089	1.19522	3.21708	0.007674	2.11498	1.93317	1.18416	3.15595	0.00838999	2.07624	0.23525	0.131124	0.0763889	0.194831	0.197342	0.173323
2	68617217	68844349	rs57715040	chr2:68617217:C:T	intergenic	APLF;PROKR1	dist=37055;dist=26371	T	C	0.07785	0/26/200	1	Imputed	0.99068	3.17402	1.61939	6.22111	0.0007685	3.11436	3.08926	1.58216	6.03196	0.000953642	3.02061	0.0612708	0.00288184	0	0	0	0.0165735
2	69947813	70174945	rs7606377	chr2:69947813:T:C	intergenic	MXD1;ASPRV1	dist=4869;dist=12278	C	T	0.3651	22/105/9	0.5468	Imputed	0.99089	1.79751	1.13959	2.83524	0.01168	1.93256	1.7731	1.12977	2.78275	0.0127525	1.8944	0.386536	0.0302594	0.000992063	0.000994036	0	0.106629
2	70705223	70932355	rs3771456	chr2:70705223:C:T	intronic	ADD2		T	C	0.06228	0/20/206	1	Imputed	0.98035	3.82669	1.79473	8.15919	0.0005122	3.29056	3.72655	1.75417	7.91666	0.000621878	3.20629	0.0521936	0.115274	0.202381	0.154076	0.191207	0.138778
2	70979137	71206267	rs57527165	chr2:70979137:G:A	exonic	ANKRD53		A	G	0.2042	3/70/153	0.1516	Imputed	0.97773	2.66286	1.59491	4.4459	0.0001803	3.744	2.59017	1.55956	4.30185	0.00023607	3.62696	0.208018	0.278098	0.0515873	0.0497018	0.104294	0.134185
2	71027779	71254909	rs11692609	chr2:71027779:C:T	ncRNA_intr	OR7E91P		T	C	0.1834	3/64/159	0.3101	Imputed	0.95987	2.3996	1.43082	4.02432	0.0009072	3.0423	2.35062	1.40822	3.9237	0.00107725	2.96768	0.134644	0.342939	0.0654762	0.295229	0.235174	0.201478
2	75455062	75682188	rs75982967	chr2:75455062:A:T	intergenic	TACR1;EVA1A	dist=255543;dist=37256	T	A	0.08997	1/28/197	1	Imputed	0.99856	3.53955	1.83113	6.84192	0.0001703	3.76879	3.40714	1.77258	6.54897	0.000235943	3.62719	0.0937973	0.00432277	0	0	0	0.0253594
2	75455536	75682662	rs72814730	chr2:75455536:G:A	intergenic	TACR1;EVA1A	dist=256017;dist=36782	A	G	0.09516	1/30/195	1	Genotype	0.99995	3.62553	1.89623	6.9319	9.835e-05	4.00723	3.48985	1.83553	6.63518	0.00013749	3.86173	0.0953101	0.135447	0.00297619	0.0755467	0.0644172	0.0722843
2	75455619	75682745	rs75725431	chr2:75455619:C:G	intergenic	TACR1;EVA1A	dist=256100;dist=36699	G	C	0.08997	1/28/197	1	Imputed	0.99856	3.53955	1.83113	6.84192	0.0001703	3.76879	3.40714	1.77258	6.54897	0.000235943	3.62719	0.0937973	0.00432277	0	0	0	0.0253594
2	75455776	75682902	rs112179362	chr2:75455776:T:G	intergenic	TACR1;EVA1A	dist=256257;dist=36542	G	T	0.1021	1/32/193	1	Imputed	0.99821	3.95903	2.08598	7.51394	2.563e-05	4.59125	3.79822	2.01323	7.16584	3.78014e-05	4.42249	0.103631	0.135447	0.00297619	0.0755467	0.0644172	0.0744808
2	75455787	75682913	rs113731156	chr2:75455787:C:T	intergenic	TACR1;EVA1A	dist=256268;dist=36531	T	C	0.1021	1/32/193	1	Imputed	0.99821	3.95903	2.08598	7.51394	2.563e-05	4.59125	3.79822	2.01323	7.16584	3.78014e-05	4.42249	0.103631	0.135447	0.00297619	0.0755467	0.0644172	0.0744808
2	75455973	75683099	rs184395038	chr2:75455973:C:T	intergenic	TACR1;EVA1A	dist=256454;dist=36345	T	C	0.08824	1/27/198	1	Imputed	0.9982	3.67664	1.89032	7.15102	0.000125	3.90309	3.53293	1.82664	6.83311	0.000176752	3.75264	0.0907716	0.00432277	0	0	0	0.0245607
2	75455985	75683111	rs113819230	chr2:75455985:T:C	intergenic	TACR1;EVA1A	dist=256466;dist=36333	C	T	0.1038	1/33/192	1	Imputed	0.99818	3.91572	2.06115	7.439	3.054e-05	4.51513	3.75697	1.99006	7.09266	4.45346e-05	4.3513	0.103631	0.136888	0.00992063	0.0755467	0.0725971	0.0776757
2	75456118	75683244	rs72814733	chr2:75456118:G:A	intergenic	TACR1;EVA1A	dist=256599;dist=36200	A	G	0.1021	1/32/193	1	Imputed	0.99822	3.95903	2.08598	7.51394	2.563e-05	4.59125	3.79822	2.01323	7.16584	3.78014e-05	4.42249	0.103631	0.135447	0.00297619	0.0755467	0.0725971	0.0760783
2	75456182	75683308	rs72814734	chr2:75456182:T:C	intergenic	TACR1;EVA1A	dist=256663;dist=36136	C	T	0.1021	1/32/193	1	Imputed	0.99822	3.95903	2.08598	7.51394	2.563e-05	4.59125	3.79822	2.01323	7.16584	3.78014e-05	4.42249	0.103631	0.135447	0.00297619	0.0755467	0.0725971	0.0760783
2	75456262	75683388	rs72814735	chr2:75456262:T:G	intergenic	TACR1;EVA1A	dist=256743;dist=36056	G	T	0.1021	1/32/193	1	Imputed	0.99822	3.95903	2.08598	7.51394	2.563e-05	4.59125	3.79822	2.01323	7.16584	3.78014e-05	4.42249	0.103631	0.135447	0.00297619	0.0755467	0.0725971	0.0760783
2	75456609	75683735	rs79818735	chr2:75456609:T:A	intergenic	TACR1;EVA1A	dist=257090;dist=35709	A	T	0.09516	1/29/196	1	Imputed	0.99855	3.96696	2.07022	7.60149	3.287e-05	4.4832	3.80145	1.99522	7.24281	4.9018e-05	4.30964	0.100605	0.00432277	0	0	0	0.0271565
2	75456647	75683773	rs115284285	chr2:75456647:C:T	intergenic	TACR1;EVA1A	dist=257128;dist=35671	T	C	0.09516	1/29/196	1	Imputed	0.99853	3.96696	2.07022	7.60149	3.287e-05	4.4832	3.80145	1.99522	7.24281	4.9018e-05	4.30964	0.100605	0.00432277	0	0	0	0.0271565
2	75456663	75683789	rs7576567	chr2:75456663:A:C	intergenic	TACR1;EVA1A	dist=257144;dist=35655	C	A	0.1003	1/31/194	1	Imputed	0.99819	4.06738	2.13968	7.73183	1.861e-05	4.73025	3.89635	2.06216	7.36195	2.79632e-05	4.55341	0.102118	0.135447	0.00297619	0.0755467	0.0725971	0.0756789
2	75456717	75683843	rs7564139	chr2:75456717:T:C	intergenic	TACR1;EVA1A	dist=257198;dist=35601	C	T	0.1003	1/31/194	1	Imputed	0.99819	4.06738	2.13968	7.73183	1.861e-05	4.73025	3.89635	2.06216	7.36195	2.79632e-05	4.55341	0.102118	0.135447	0.00297619	0.0755467	0.0725971	0.0756789
2	75456785	75683911	rs7564244	chr2:75456785:T:C	intergenic	TACR1;EVA1A	dist=257266;dist=35533	C	T	0.1003	1/31/194	1	Imputed	0.99819	4.06738	2.13968	7.73183	1.861e-05	4.73025	3.89635	2.06216	7.36195	2.79632e-05	4.55341	0.102118	0.135447	0.00297619	0.0755467	0.0725971	0.0756789
2	75456899	75684025	rs78946249	chr2:75456899:A:G	intergenic	TACR1;EVA1A	dist=257380;dist=35419	G	A	0.09516	1/29/196	1	Imputed	0.99855	3.96696	2.07022	7.60149	3.287e-05	4.4832	3.80145	1.99522	7.24281	4.9018e-05	4.30964	0.100605	0.00432277	0	0	0	0.0271565
2	75457012	75684138	rs72814737	chr2:75457012:G:A	intergenic	TACR1;EVA1A	dist=257493;dist=35306	A	G	0.1003	1/31/194	1	Imputed	0.99819	4.06738	2.13968	7.73183	1.861e-05	4.73025	3.89635	2.06216	7.36195	2.79632e-05	4.55341	0.102118	0.135447	0.00297619	0.0755467	0.0644172	0.0740815
2	75457056	75684182	rs72814738	chr2:75457056:A:G	intergenic	TACR1;EVA1A	dist=257537;dist=35262	G	A	0.1003	1/31/194	1	Imputed	0.99818	4.06738	2.13968	7.73183	1.861e-05	4.73025	3.89635	2.06216	7.36195	2.79632e-05	4.55341	0.102118	0.135447	0.00297619	0.0755467	0.0725971	0.0756789
2	75457154	75684280	rs114462939	chr2:75457154:C:G	intergenic	TACR1;EVA1A	dist=257635;dist=35164	G	C	0.08651	1/26/199	0.5898	Imputed	0.99819	3.78104	1.94185	7.36221	9.153e-05	4.03844	3.63073	1.87438	7.03284	0.000132087	3.87914	0.0892587	0.00432277	0	0	0	0.0241613
2	75457487	75684613	rs72814740	chr2:75457487:C:T	intergenic	TACR1;EVA1A	dist=257968;dist=34831	T	C	0.1003	1/31/194	1	Imputed	0.99544	4.06738	2.13968	7.73183	1.861e-05	4.73025	3.89635	2.06216	7.36195	2.79632e-05	4.55341	0.102874	0.14121	0.00396825	0.083499	0.0644172	0.076877
2	75457638	75684764	rs529116922	chr2:75457638:A:AT	intergenic	TACR1;EVA1A	dist=258119;dist=34680	AT	A	0.09862	1/31/194	1	Imputed	0.99192	3.96299	2.05904	7.6275	3.76e-05	4.42481	3.80668	1.98957	7.28339	5.38962e-05	4.26844	0.102874	0.134006	0.00892857	0.0755467	0.0807771	0.0784744
2	75457834	75684960	rs573645231	chr2:75457834:G:A	intergenic	TACR1;EVA1A	dist=258315;dist=34484	A	G	0.08651	1/26/199	0.5898	Imputed	0.99819	3.78104	1.94185	7.36221	9.153e-05	4.03844	3.63073	1.87438	7.03284	0.000132087	3.87914	0.0892587	0.00432277	0	0	0	0.0241613
2	75457835	75684961	rs200265132	chr2:75457835:GGT:G	intergenic	TACR1;EVA1A	dist=258316;dist=34483	G	GGT	0.08651	1/26/199	0.5898	Imputed	0.99819	3.78104	1.94185	7.36221	9.153e-05	4.03844	3.63073	1.87438	7.03284	0.000132087	3.87914	0.0892587	0.00432277	0	0	0	0.0241613
2	75457838	75684964	rs543992884	chr2:75457838:G:A	intergenic	TACR1;EVA1A	dist=258319;dist=34480	A	G	0.08651	1/26/199	0.5898	Imputed	0.99801	3.78104	1.94185	7.36221	9.153e-05	4.03844	3.63073	1.87438	7.03284	0.000132087	3.87914	0.0892587	0.00432277	0	0	0	0.0241613
2	75457925	75685051	rs72814742	chr2:75457925:C:G	intergenic	TACR1;EVA1A	dist=258406;dist=34393	G	C	0.1003	1/31/194	1	Imputed	0.99818	4.06738	2.13968	7.73183	1.861e-05	4.73025	3.89635	2.06216	7.36195	2.79632e-05	4.55341	0.102118	0.135447	0.00297619	0.0755467	0.0725971	0.0756789
2	75457944	75685070	rs72814743	chr2:75457944:G:A	intergenic	TACR1;EVA1A	dist=258425;dist=34374	A	G	0.1003	1/31/194	1	Imputed	0.99819	4.06738	2.13968	7.73183	1.861e-05	4.73025	3.89635	2.06216	7.36195	2.79632e-05	4.55341	0.102118	0.135447	0.00297619	0.0755467	0.0725971	0.0756789
2	75458082	75685208	rs72814744	chr2:75458082:G:A	intergenic	TACR1;EVA1A	dist=258563;dist=34236	A	G	0.1003	1/31/194	1	Imputed	0.99819	4.06738	2.13968	7.73183	1.861e-05	4.73025	3.89635	2.06216	7.36195	2.79632e-05	4.55341	0.102118	0.135447	0.00297619	0.0765408	0.0725971	0.0758786
2	75458103	75685229	rs72814745	chr2:75458103:A:G	intergenic	TACR1;EVA1A	dist=258584;dist=34215	G	A	0.1003	1/31/194	1	Imputed	0.99819	4.06738	2.13968	7.73183	1.861e-05	4.73025	3.89635	2.06216	7.36195	2.79632e-05	4.55341	0.102118	0.135447	0.00297619	0.0755467	0.0725971	0.0756789
2	75458236	75685362	rs72814746	chr2:75458236:A:G	intergenic	TACR1;EVA1A	dist=258717;dist=34082	G	A	0.1003	1/31/194	1	Imputed	0.99819	4.06738	2.13968	7.73183	1.861e-05	4.73025	3.89635	2.06216	7.36195	2.79632e-05	4.55341	0.102118	0.135447	0.00297619	0.0755467	0.0725971	0.0756789
2	75458501	75685627	rs72814747	chr2:75458501:C:G	intergenic	TACR1;EVA1A	dist=258982;dist=33817	G	C	0.1003	1/31/194	1	Imputed	0.99819	4.06738	2.13968	7.73183	1.861e-05	4.73025	3.89635	2.06216	7.36195	2.79632e-05	4.55341	0.102118	0.136888	0.00297619	0.0755467	0.0725971	0.0758786
2	75459594	75686720	rs111786336	chr2:75459594:A:T	intergenic	TACR1;EVA1A	dist=260075;dist=32724	T	A	0.1228	1/41/184	0.7014	Imputed	0.99488	3.45561	1.87638	6.36398	6.892e-05	4.16165	3.33959	1.82454	6.11269	9.24263e-05	4.0342	0.114977	0.138329	0.00297619	0.0755467	0.0644172	0.0778754
2	75459831	75686957	rs6741040	chr2:75459831:T:G	intergenic	TACR1;EVA1A	dist=260312;dist=32487	G	T	0.1176	1/39/186	1	Imputed	0.99506	3.33009	1.80271	6.1516	0.000122	3.91364	3.22574	1.7558	5.92631	0.000160668	3.79407	0.113464	0.00720461	0	0	0	0.0309505
2	75459832	75686958	rs6754434	chr2:75459832:A:G	intergenic	TACR1;EVA1A	dist=260313;dist=32486	G	A	0.1228	1/41/184	0.7014	Imputed	0.99488	3.45561	1.87638	6.36398	6.892e-05	4.16165	3.33959	1.82454	6.11269	9.24263e-05	4.0342	0.118003	0.138329	0.00595238	0.0765408	0.0756646	0.0816693
2	75460299	75687425	rs72814751	chr2:75460299:G:A	intergenic	TACR1;EVA1A	dist=260780;dist=32019	A	G	0.1228	1/41/184	0.7014	Imputed	0.99488	3.45561	1.87638	6.36398	6.892e-05	4.16165	3.33959	1.82454	6.11269	9.24263e-05	4.0342	0.114977	0.138329	0.00297619	0.0755467	0.0644172	0.0778754
2	75460683	75687809	rs79199622	chr2:75460683:A:G	intergenic	TACR1;EVA1A	dist=261164;dist=31635	G	A	0.1176	1/39/186	1	Imputed	0.99506	3.33009	1.80271	6.1516	0.000122	3.91364	3.22574	1.7558	5.92631	0.000160668	3.79407	0.113464	0.00720461	0	0	0	0.0309505
2	75460958	75688084	rs76958346	chr2:75460958:C:A	intergenic	TACR1;EVA1A	dist=261439;dist=31360	A	C	0.1176	1/39/186	1	Imputed	0.99856	3.33009	1.80271	6.1516	0.000122	3.91364	3.22574	1.7558	5.92631	0.000160668	3.79407	0.113464	0.00720461	0	0	0	0.0309505
2	75461078	75688204	rs7609237	chr2:75461078:A:G	intergenic	TACR1;EVA1A	dist=261559;dist=31240	G	A	0.1228	1/41/184	0.7014	Imputed	0.99825	3.45561	1.87638	6.36398	6.892e-05	4.16165	3.33959	1.82454	6.11269	9.24263e-05	4.0342	0.114977	0.138329	0.00297619	0.0755467	0.0654397	0.0780751
2	75461080	75688206	rs7582855	chr2:75461080:C:T	intergenic	TACR1;EVA1A	dist=261561;dist=31238	T	C	0.1228	1/41/184	0.7014	Imputed	0.99825	3.45561	1.87638	6.36398	6.892e-05	4.16165	3.33959	1.82454	6.11269	9.24263e-05	4.0342	0.114977	0.138329	0.00297619	0.0755467	0.0654397	0.0780751
2	75461537	75688663	rs80198822	chr2:75461537:A:G	intergenic	TACR1;EVA1A	dist=262018;dist=30781	G	A	0.1211	3/37/186	0.432	Imputed	0.9986	2.92414	1.62533	5.26083	0.0003423	3.46559	2.84314	1.58834	5.08925	0.000435461	3.36105	0.121785	0.00720461	0	0	0	0.033147
2	75461553	75688679	rs77637660	chr2:75461553:T:C	intergenic	TACR1;EVA1A	dist=262034;dist=30765	C	T	0.1211	3/37/186	0.432	Imputed	0.99858	2.92414	1.62533	5.26083	0.0003423	3.46559	2.84314	1.58834	5.08925	0.000435461	3.36105	0.121785	0.00720461	0	0	0	0.033147
2	75461670	75688796	rs74582886	chr2:75461670:A:G	intergenic	TACR1;EVA1A	dist=262151;dist=30648	G	A	0.1211	3/37/186	0.432	Imputed	0.9986	2.92414	1.62533	5.26083	0.0003423	3.46559	2.84314	1.58834	5.08925	0.000435461	3.36105	0.121785	0.00720461	0	0	0	0.033147
2	75461766	75688892	rs77361171	chr2:75461766:A:C	intergenic	TACR1;EVA1A	dist=262247;dist=30552	C	A	0.1211	3/37/186	0.432	Imputed	0.9986	2.92414	1.62533	5.26083	0.0003423	3.46559	2.84314	1.58834	5.08925	0.000435461	3.36105	0.121785	0.00720461	0	0	0	0.033147
2	75461799	75688925	rs115238718	chr2:75461799:T:C	intergenic	TACR1;EVA1A	dist=262280;dist=30519	C	T	0.1228	3/38/185	0.4489	Imputed	0.99861	2.86337	1.5937	5.14456	0.0004336	3.36291	2.78451	1.55812	4.97617	0.000545932	3.26286	0.121785	0.00720461	0	0	0	0.033147
2	75462008	75689134	rs58771035	chr2:75462008:C:A	intergenic	TACR1;EVA1A	dist=262489;dist=30310	A	C	0.1211	3/37/186	0.432	Imputed	0.99859	2.92414	1.62533	5.26083	0.0003423	3.46559	2.84314	1.58834	5.08925	0.000435461	3.36105	0.121785	0.00720461	0	0	0	0.033147
2	75462036	75689162	rs61537483	chr2:75462036:G:A	intergenic	TACR1;EVA1A	dist=262517;dist=30282	A	G	0.1211	3/37/186	0.432	Imputed	0.9986	2.92414	1.62533	5.26083	0.0003423	3.46559	2.84314	1.58834	5.08925	0.000435461	3.36105	0.121785	0.00720461	0	0	0	0.033147
2	75463518	75690644	rs77146046	chr2:75463518:G:A	intergenic	TACR1;EVA1A	dist=263999;dist=28800	A	G	0.08478	0/27/199	1	Imputed	0.99817	4.22492	2.12472	8.40107	3.965e-05	4.40176	4.04486	2.04594	7.99675	5.85573e-05	4.23242	0.0892587	0.00432277	0	0	0	0.0241613
2	75464889	75692015	rs77698038	chr2:75464889:G:A	intergenic	TACR1;EVA1A	dist=265370;dist=27429	A	G	0.08824	2/25/199	0.2241	Imputed	0.99824	3.50433	1.82744	6.71997	0.0001598	3.79642	3.3729	1.76826	6.4337	0.00022425	3.64927	0.0975794	0.00432277	0	0	0	0.0263578
2	75465528	75692654	rs114270325	chr2:75465528:C:A	intergenic	TACR1;EVA1A	dist=266009;dist=26790	A	C	0.08824	2/25/199	0.2241	Imputed	0.99824	3.50433	1.82744	6.71997	0.0001598	3.79642	3.3729	1.76826	6.4337	0.00022425	3.64927	0.0975794	0.00432277	0	0	0	0.0263578
2	75467489	75694615	rs116055330	chr2:75467489:T:A	intergenic	TACR1;EVA1A	dist=267970;dist=24829	A	T	0.08824	2/25/199	0.2241	Imputed	0.99791	3.50433	1.82744	6.71997	0.0001598	3.79642	3.3729	1.76826	6.4337	0.00022425	3.64927	0.096823	0.00432277	0	0	0	0.0261581
2	75467580	75694706	rs150650642	chr2:75467580:C:T	intergenic	TACR1;EVA1A	dist=268061;dist=24738	T	C	0.08824	2/25/199	0.2241	Imputed	0.99791	3.50433	1.82744	6.71997	0.0001598	3.79642	3.3729	1.76826	6.4337	0.00022425	3.64927	0.096823	0.00432277	0	0	0	0.0261581
2	75469182	75696308	rs80313199	chr2:75469182:C:G	intergenic	TACR1;EVA1A	dist=269663;dist=23136	G	C	0.08997	3/24/199	0.06111	Imputed	0.99794	3.20913	1.70542	6.0387	0.0003009	3.52158	3.09814	1.65445	5.8016	0.000410839	3.38633	0.0960666	0.00432277	0	0	0	0.0259585
2	75470609	75697735	rs140290770	chr2:75470609:G:A	intergenic	TACR1;EVA1A	dist=271090;dist=21709	A	G	0.08824	2/25/199	0.2241	Imputed	0.99716	3.50433	1.82744	6.71997	0.0001598	3.79642	3.3729	1.76826	6.4337	0.00022425	3.64927	0.096823	0.00432277	0	0	0	0.0261581
2	75474657	75701783	rs78300010	chr2:75474657:C:G	intergenic	TACR1;EVA1A	dist=275138;dist=17661	G	C	0.09862	1/31/194	1	Imputed	0.98253	3.53248	1.86269	6.69914	0.0001109	3.95507	3.4112	1.80784	6.43656	0.000151929	3.81836	0.100605	0.00576369	0	0	0	0.0273562
2	75733400	75960526	rs36007993	chr2:75733400:A:AT	intergenic	GCFC2;LRRTM4	dist=22415;dist=101432	A	AT	0.3045	18/85/12	0.6101	Imputed	0.99489	2.06473	1.35063	3.1564	0.0008126	3.09012	2.02732	1.33174	3.0862	0.000979877	3.00883	0.303328	0.507205	0.190476	0.60338	0.48364	0.404353
2	76717149	76944275	rs116549237	chr2:76717149:C:T	intergenic	GCFC2;LRRTM4	dist=1006164;dist=3057	T	C	0.05536	0/18/208	1	Imputed	0.99638	4.01084	1.76211	9.1293	0.0009318	3.03068	3.904	1.72335	8.84393	0.00109636	2.96005	0.0552194	0.00288184	0	0	0	0.014976
2	76717482	76944608	rs76526759	chr2:76717482:C:T	intergenic	GCFC2;LRRTM4	dist=1006497;dist=3024	T	C	0.05536	0/18/208	1	Imputed	0.99638	4.01084	1.76211	9.1293	0.0009318	3.03068	3.904	1.72335	8.84393	0.00109636	2.96005	0.0552194	0.00288184	0	0	0	0.014976
2	76719693	76946819	rs142990686	chr2:76719693:C:A	intergenic	GCFC2;LRRTM4	dist=1008708;dist=2803	A	C	0.05536	0/18/208	1	Genotype	0.99999	4.01084	1.76211	9.1293	0.0009318	3.03068	3.904	1.72335	8.84393	0.00109636	2.96005	0.0559758	0.00288184	0	0	0	0.0151757
2	76720405	76947531	rs78416314	chr2:76720405:C:T	intergenic	GCFC2;LRRTM4	dist=1009420;dist=2731	T	C	0.05536	0/18/208	1	Imputed	0.99754	4.01084	1.76211	9.1293	0.0009318	3.03068	3.904	1.72335	8.84393	0.00109636	2.96005	0.0567322	0.00288184	0	0	0	0.0153754
2	76721243	76948369	rs75628616	chr2:76721243:C:G	intergenic	GCFC2;LRRTM4	dist=1010258;dist=2648	G	C	0.05536	0/18/208	1	Imputed	0.99775	4.01084	1.76211	9.1293	0.0009318	3.03068	3.904	1.72335	8.84393	0.00109636	2.96005	0.0559758	0.00288184	0	0	0	0.0151757
2	79795240	80022366	rs60381280	chr2:79795240:C:G	intronic	CTNNA2		G	C	0.3668	38/107/8	0.7837	Imputed	0.98754	0.436355	0.266958	0.71324	0.0009388	3.02743	0.447595	0.276323	0.725026	0.0010882	2.96329	0.391074	0.0720461	0.160714	0.0586481	0.298569	0.215655
2	79795332	80022458	rs10185672	chr2:79795332:A:G	intronic	CTNNA2		G	A	0.4031	34/97/95	0.2547	Imputed	0.99088	2.01134	1.3157	3.07478	0.001253	2.90205	1.97642	1.29968	3.00554	0.00144443	2.8403	0.467474	0.363112	0.52381	0.17992	0.271984	0.368411
2	79795528	80022654	rs10185876	chr2:79795528:A:G	intronic	CTNNA2		G	A	0.4031	34/97/95	0.2547	Imputed	0.99022	2.01134	1.3157	3.07478	0.001253	2.90205	1.97642	1.29968	3.00554	0.00144443	2.8403	0.466717	0.355908	0.52381	0.175944	0.268916	0.365815
2	79811334	80038460	rs7563393	chr2:79811334:G:A	intronic	CTNNA2		A	G	0.308	20/85/12	0.4051	Imputed	0.99465	2.07508	1.3388	3.21627	0.001096	2.96019	2.03324	1.3185	3.13542	0.00132182	2.87883	0.321483	0.272334	0.118056	0.135189	0.131902	0.199281
2	79812149	80039275	rs59512888	chr2:79812149:G:C	intronic	CTNNA2		C	G	0.301	20/82/12	0.2384	Imputed	0.99408	2.04398	1.3235	3.15667	0.001264	2.89825	2.00398	1.30413	3.07941	0.00151685	2.81906	0.322995	0.272334	0.118056	0.129225	0.131902	0.198482
2	79813030	80040156	rs61235291	chr2:79813030:C:T	intronic	CTNNA2		T	C	0.3062	19/86/12	0.5056	Imputed	0.9938	2.09447	1.34923	3.25134	0.0009835	3.00723	2.05111	1.3281	3.16773	0.00119706	2.92188	0.322995	0.272334	0.118056	0.135189	0.131902	0.199681
2	79815170	80042296	rs7578084	chr2:79815170:C:T	intronic	CTNNA2		T	C	0.3114	20/86/12	0.4109	Imputed	0.9938	2.1134	1.36409	3.27432	0.0008073	3.09297	2.06871	1.34209	3.18872	0.000991946	3.00351	0.326021	0.273775	0.118056	0.136183	0.131902	0.200879
2	80690595	80917720	rs143941747	chr2:80690595:C:T	intergenic	CTNNA2;LINC01815	dist=41732;dist=770764	T	C	0.08478	0/29/197	0.6072	Imputed	0.98155	3.17085	1.62548	6.18542	0.0007109	3.14819	3.0968	1.59387	6.0169	0.000851119	3.07001	0.115734	0.00432277	0	0.000994036	0	0.0313498
2	83682614	83909738	rs2859989	chr2:83682614:T:C	intergenic	LINC01809;FUNDC2P2	dist=159133;dist=60806	T	C	0.4481	53/114/5	1	Imputed	0.99481	0.480273	0.308394	0.747948	0.001176	2.92959	0.490512	0.317113	0.758725	0.00137087	2.863	0.493192	0.409222	0.603175	0.296223	0.348671	0.435903
2	83682796	83909920	rs1375991	chr2:83682796:A:G	intergenic	LINC01809;FUNDC2P2	dist=159315;dist=60788	A	G	0.4481	53/114/5	1	Imputed	0.99482	0.480273	0.308394	0.747948	0.001176	2.92959	0.490512	0.317113	0.758725	0.00137087	2.863	0.493949	0.409222	0.603175	0.296223	0.348671	0.436102
2	83684142	83911266	rs10201024	chr2:83684142:T:C	intergenic	LINC01809;FUNDC2P2	dist=160661;dist=60654	T	C	0.4481	53/114/5	1	Imputed	0.99478	0.480273	0.308394	0.747948	0.001176	2.92959	0.490512	0.317113	0.758725	0.00137087	2.863	0.493949	0.409222	0.603175	0.296223	0.348671	0.436102
2	83686333	83913457	rs35623727	chr2:83686333:AT:A	intergenic	LINC01809;FUNDC2P2	dist=162852;dist=60434	AT	A	0.4429	51/116/5	0.7898	Imputed	0.99448	0.462967	0.294356	0.728159	0.0008589	3.06606	0.47346	0.303204	0.739318	0.00100789	2.99659	0.48941	0.410663	0.602183	0.297217	0.347648	0.434904
2	83686684	83913808	rs12619893	chr2:83686684:G:A	intergenic	LINC01809;FUNDC2P2	dist=163203;dist=60399	G	A	0.4481	53/114/5	1	Imputed	0.99478	0.480273	0.308394	0.747948	0.001176	2.92959	0.490512	0.317113	0.758725	0.00137087	2.863	0.494705	0.409222	0.603175	0.296223	0.348671	0.436302
2	83687428	83914552	rs7578319	chr2:83687428:T:C	intergenic	LINC01809;FUNDC2P2	dist=163947;dist=60325	T	C	0.4481	53/114/5	1	Imputed	0.99478	0.480273	0.308394	0.747948	0.001176	2.92959	0.490512	0.317113	0.758725	0.00137087	2.863	0.493949	0.409222	0.603175	0.296223	0.348671	0.436102
2	83688644	83915768	rs4425089	chr2:83688644:T:C	intergenic	LINC01809;FUNDC2P2	dist=165163;dist=60203	T	C	0.4481	53/114/5	1	Imputed	0.99467	0.480273	0.308394	0.747948	0.001176	2.92959	0.490512	0.317113	0.758725	0.00137087	2.863	0.493949	0.409222	0.602183	0.296223	0.348671	0.435903
2	83688803	83915927	rs9808210	chr2:83688803:G:A	intergenic	LINC01809;FUNDC2P2	dist=165322;dist=60187	G	A	0.4481	53/114/5	1	Imputed	0.99467	0.480273	0.308394	0.747948	0.001176	2.92959	0.490512	0.317113	0.758725	0.00137087	2.863	0.493949	0.409222	0.603175	0.296223	0.348671	0.436102
2	83689003	83916127	rs1906129	chr2:83689003:A:G	intergenic	LINC01809;FUNDC2P2	dist=165522;dist=60167	A	G	0.4481	53/114/5	1	Imputed	0.99467	0.480273	0.308394	0.747948	0.001176	2.92959	0.490512	0.317113	0.758725	0.00137087	2.863	0.493949	0.409222	0.603175	0.296223	0.348671	0.436102
2	83689469	83916593	rs58072011	chr2:83689469:TGAGAAA:T	intergenic	LINC01809;FUNDC2P2	dist=165988;dist=60121	TGAGAAA	T	0.4481	53/114/5	1	Imputed	0.99457	0.480273	0.308394	0.747948	0.001176	2.92959	0.490512	0.317113	0.758725	0.00137087	2.863	0.506051	0.590778	0.396825	0.703777	0.651329	0.563898
2	83691347	83918471	rs1901396	chr2:83691347:A:G	intergenic	LINC01809;FUNDC2P2	dist=167866;dist=59933	A	G	0.4498	53/115/5	0.8941	Imputed	0.99468	0.473076	0.303086	0.738406	0.0009844	3.00683	0.483402	0.311843	0.749344	0.00115311	2.93813	0.493192	0.409222	0.603175	0.296223	0.348671	0.435903
2	83695105	83922229	rs2966376	chr2:83695105:G:A	intergenic	LINC01809;FUNDC2P2	dist=171624;dist=59557	G	A	0.4481	53/114/5	1	Genotype	0.99982	0.480273	0.308394	0.747948	0.001176	2.92959	0.490512	0.317113	0.758725	0.00137087	2.863	0.493949	0.409222	0.603175	0.299205	0.348671	0.436701
2	83695114	83922238	rs2923075	chr2:83695114:C:A	intergenic	LINC01809;FUNDC2P2	dist=171633;dist=59556	C	A	0.4481	53/114/5	1	Imputed	0.99451	0.480273	0.308394	0.747948	0.001176	2.92959	0.490512	0.317113	0.758725	0.00137087	2.863	0.493949	0.409222	0.603175	0.299205	0.348671	0.436701
2	84342912	84570036	rs4566377	chr2:84342912:G:A	intergenic	FUNDC2P2;SUCLG1	dist=50712;dist=80611	A	G	0.05363	1/14/211	0.2404	Imputed	0.98458	4.39734	1.98174	9.75738	0.0002708	3.56735	4.21065	1.90654	9.29934	0.000376153	3.42464	0.026475	0.193084	0.0267857	0.204771	0.115542	0.102835
2	84369241	84596365	rs545254825	chr2:84369241:C:CT	intergenic	FUNDC2P2;SUCLG1	dist=77041;dist=54282	CT	C	0.07266	1/22/203	0.475	Imputed	0.96698	3.91964	1.90287	8.07388	0.0002111	3.67551	3.78933	1.84892	7.76618	0.000274025	3.56221	0.0468986	0.197406	0.0327381	0.205765	0.113497	0.109824
2	84374187	84601311	rs11684936	chr2:84374187:G:A	intergenic	FUNDC2P2;SUCLG1	dist=81987;dist=49336	A	G	0.05709	0/18/208	1	Imputed	0.99704	4.41055	1.97049	9.87215	0.0003062	3.51399	4.25972	1.9112	9.49414	0.000394056	3.40444	0.0302572	0.193084	0.0277778	0.202783	0.105317	0.101637
2	84375498	84602622	rs34441948	chr2:84375498:A:G	intergenic	FUNDC2P2;SUCLG1	dist=83298;dist=48025	G	A	0.05709	0/18/208	1	Imputed	0.99704	4.41055	1.97049	9.87215	0.0003062	3.51399	4.25972	1.9112	9.49414	0.000394056	3.40444	0.0302572	0.193084	0.0287698	0.203777	0.105317	0.102037
2	84388023	84615147	rs35500825	chr2:84388023:G:A	intergenic	FUNDC2P2;SUCLG1	dist=95823;dist=35500	A	G	0.05017	0/14/212	1	Imputed	0.99656	5.81825	2.51129	13.48	3.997e-05	4.39827	5.5343	2.39902	12.7671	6.02524e-05	4.22003	0.0325265	0.191643	0.0257937	0.202783	0.106339	0.101837
2	88184590	88484109	rs74796327	chr2:88184590:C:T	intronic	THNSL2		T	C	0.1505	5/46/175	0.353	Imputed	0.99888	2.10223	1.24338	3.55432	0.005562	2.25477	2.07116	1.22964	3.48859	0.00619815	2.20774	0.109682	0.115274	0.55754	0.127237	0.367076	0.254393
2	88187909	88487428	rs66657682	chr2:88187909:G:A	intergenic	THNSL2;FOXI3	dist=1272;dist=260298	A	G	0.1367	4/42/180	0.4908	Imputed	0.99798	2.17342	1.262	3.74306	0.005121	2.29065	2.14093	1.24795	3.67289	0.00570357	2.24385	0.0885023	0.116715	0.555556	0.126243	0.368098	0.248602
2	88223685	88523204	rs11683549	chr2:88223685:T:C	intergenic	THNSL2;FOXI3	dist=37048;dist=224522	C	T	0.1419	2/50/174	0.7493	Imputed	0.99785	2.69123	1.48407	4.88034	0.001113	2.9535	2.63123	1.45864	4.74644	0.00130803	2.88338	0.104387	0.119597	0.439484	0.134195	0.359918	0.229832
2	88223984	88523503	rs144458707	chr2:88223984:A:ATTTG	intergenic	THNSL2;FOXI3	dist=37347;dist=224223	ATTTG	A	0.1419	2/50/174	0.7493	Imputed	0.99668	2.69123	1.48407	4.88034	0.001113	2.9535	2.63123	1.45864	4.74644	0.00130803	2.88338	0.104387	0.118156	0.438492	0.133201	0.358896	0.229034
2	95767746	96433494	rs2544478	chr2:95767746:G:C	intergenic	TRIM43;LINC00342	dist=167975;dist=39306	C	G	0.06401	2/16/208	0.05988	Imputed	0.98739	3.19632	1.54469	6.61393	0.001735	2.7607	3.09561	1.50114	6.38369	0.00221275	2.65507	0.0741301	0.135447	0.204365	0.0506958	0.0419223	0.0978435
2	100964113	101580575	rs41280595	chr2:100964113:G:A	exonic	NPAS2		A	G	0.07958	1/25/200	0.562	Imputed	0.98835	3.3401	1.67405	6.66423	0.0006207	3.20712	3.26021	1.64047	6.47923	0.000744697	3.12802	0.0824508	0.0951009	0.000992063	0.168986	0.0899796	0.0866613
2	101452108	102068570	rs7586620	chr2:101452108:A:G	intronic	RFX8		G	A	0.1367	4/42/180	0.4908	Imputed	0.99046	2.67433	1.5333	4.66448	0.0005275	3.27778	2.60631	1.50177	4.52324	0.000659895	3.18053	0.109682	0.164265	0.190476	0.32008	0.353783	0.223442
2	101462809	102079271	rs6759881	chr2:101462809:A:C	intronic	RFX8		C	A	0.1367	4/42/180	0.4908	Imputed	0.98906	2.67433	1.5333	4.66448	0.0005275	3.27778	2.60631	1.50177	4.52324	0.000659895	3.18053	0.108926	0.164265	0.190476	0.32008	0.356851	0.223842
2	101530281	102146743	rs111067393	chr2:101530281:A:G	intergenic	RFX8;MAP4K4	dist=55578;dist=167422	G	A	0.09516	2/29/195	0.3303	Imputed	0.96281	2.18235	1.13606	4.19222	0.01912	1.71851	2.16092	1.12974	4.13331	0.0198763	1.70166	0.0877458	0.142651	0.0982143	0.249503	0.199387	0.151757
2	101531876	102148338	rs62156000	chr2:101531876:G:A	intergenic	RFX8;MAP4K4	dist=57173;dist=165827	A	G	0.06747	1/18/207	0.3556	Imputed	0.98123	3.47641	1.68281	7.18171	0.0007613	3.11844	3.37259	1.63685	6.94893	0.000980534	3.00854	0.0680787	0.142651	0.0972222	0.254473	0.205521	0.148562
2	101539499	102155961	rs7569002	chr2:101539499:G:A	intergenic	RFX8;MAP4K4	dist=64796;dist=158204	A	G	0.07439	1/22/203	0.475	Genotype	0.99489	2.93292	1.44972	5.9336	0.00276	2.55909	2.86919	1.42296	5.78529	0.00322064	2.49206	0.0726172	0.14121	0.0982143	0.260437	0.208589	0.151558
2	101543788	102160250	rs7561182	chr2:101543788:C:T	intergenic	RFX8;MAP4K4	dist=69085;dist=153915	T	C	0.1471	3/47/176	1	Imputed	0.99049	2.18409	1.24083	3.8444	0.00677	2.16941	2.14827	1.22582	3.76487	0.0075556	2.12173	0.120272	0.145533	0.0972222	0.262425	0.214724	0.166134
2	101606287	102222749	rs11899005	chr2:101606287:G:A	intergenic	RFX8;MAP4K4	dist=131584;dist=91416	G	A	0.3599	26/95/10	0.5449	Imputed	0.99278	2.16799	1.3961	3.36665	0.0005687	3.24512	2.12452	1.37583	3.28062	0.000675588	3.17032	0.366112	0.442363	0.605159	0.724652	0.675869	0.557308
2	101827580	102444042	rs2236935	chr2:101827580:C:T	intronic	MAP4K4		C	T	0.0519	0/15/211	1	Genotype	0.99959	4.09186	1.85297	9.03593	0.0004902	3.30963	3.91856	1.78374	8.60839	0.000670814	3.1734	0.0242057	0.152738	0.103175	0.209742	0.165644	0.122804
2	105640470	106256927	rs13386479	chr2:105640470:A:G	intergenic	LOC285000;NCK2	dist=29911;dist=104593	G	A	0.05709	1/15/210	0.2683	Imputed	0.98587	3.65831	1.64434	8.13894	0.001477	2.83062	3.51132	1.58842	7.76204	0.00191339	2.7182	0.0370651	0.00576369	0	0	0	0.0105831
2	107168135	107784591	rs200606800	chr2:107168135:TCAGC:T	ncRNA_intr	MIR548AU		T	TCAGC	0.1228	2/38/186	1	Imputed	0.91981	2.75661	1.55542	4.88542	0.0005151	3.28811	2.69681	1.5273	4.76185	0.000626377	3.20316	0.131619	0.0331412	0.0188492	0.0258449	0.0756646	0.063099
2	107172224	107788680	rs75168048	chr2:107172224:A:G	ncRNA_intr	MIR548AU		G	A	0.1332	2/41/183	1	Imputed	0.92554	3.10806	1.77209	5.45122	7.625e-05	4.11776	3.02035	1.72971	5.27401	0.00010161	3.99306	0.14826	0.0230548	0.0188492	0.0218688	0.0654397	0.0632987
2	107175438	107791894	rs74759369	chr2:107175438:C:A	ncRNA_intr	MIR548AU		A	C	0.1332	2/41/183	1	Imputed	0.94287	3.10806	1.77209	5.45122	7.625e-05	4.11776	3.02035	1.72971	5.27401	0.00010161	3.99306	0.149017	0.0230548	0.0188492	0.0218688	0.0654397	0.0634984
2	107177291	107793747	rs76857824	chr2:107177291:A:G	ncRNA_intr	MIR548AU		G	A	0.1332	2/41/183	1	Imputed	0.94334	3.10806	1.77209	5.45122	7.625e-05	4.11776	3.02035	1.72971	5.27401	0.00010161	3.99306	0.149017	0.0230548	0.0188492	0.0218688	0.0654397	0.0634984
2	108921572	109538028	rs171857	chr2:108921572:A:G	intronic	EDAR		A	G	0.1609	3/54/169	0.7747	Imputed	0.96905	2.51784	1.52084	4.16843	0.0003305	3.48083	2.46094	1.4926	4.05749	0.00041559	3.38133	0.198941	0.0720461	0.0605159	0.0924453	0.177914	0.127995
2	111471687	112229264	rs6707127	chr2:111471687:C:T	ncRNA_intr	MIR4435-2HG		T	C	0.1228	1/43/182	0.7059	Imputed	0.85315	2.36387	1.27028	4.39894	0.006627	2.17868	2.32707	1.25684	4.30864	0.00720243	2.14252	0.113464	0.213256	0.00496032	0.340954	0.204499	0.16893
2	113032976	113790553	rs2197578	chr2:113032976:G:A	intronic	IL36B		G	A	0.2872	17/80/12	0.3776	Genotype	0.99968	1.94605	1.26488	2.99404	0.002457	2.60959	1.91597	1.25065	2.93523	0.00281088	2.55116	0.208018	0.188761	0.0496032	0.302187	0.0766871	0.166733
2	113131557	113889134	rs973635	chr2:113131557:G:A	intronic	IL1RN		A	G	0.4481	33/119/7	0.2163	Imputed	0.9947	2.1402	1.3674	3.34977	0.000871	3.05998	2.09219	1.34558	3.25306	0.00104518	2.98081	0.498487	0.15562	0.568452	0.15507	0.126789	0.323482
2	118912051	119669627	rs17179878	chr2:118912051:C:T	intergenic	EN1;MARCO	dist=63868;dist=30118	T	C	0.05536	0/17/209	1	Imputed	0.99947	3.71359	1.70883	8.0703	0.0009219	3.03532	3.58393	1.65555	7.75848	0.00119788	2.92159	0.0363086	0.119597	0.00198413	0.0805169	0.0797546	0.0583067
2	118912296	119669872	rs17794641	chr2:118912296:G:A	intergenic	EN1;MARCO	dist=64113;dist=29873	A	G	0.0519	0/16/210	1	Imputed	0.99826	3.87676	1.71315	8.77289	0.001146	2.94082	3.76066	1.6674	8.48179	0.00141252	2.85001	0.0295008	0.119597	0.00198413	0.0805169	0.0797546	0.0565096
2	118928310	119685886	rs55681170	chr2:118928310:A:G	intergenic	EN1;MARCO	dist=80127;dist=13859	G	A	0.05363	0/16/210	1	Imputed	0.99896	3.84972	1.75932	8.42388	0.0007396	3.131	3.70817	1.70035	8.08689	0.000986343	3.00597	0.0385779	0.119597	0.00198413	0.082505	0.0797546	0.0593051
2	118933322	119690898	rs71422600	chr2:118933322:C:T	intergenic	EN1;MARCO	dist=85139;dist=8847	T	C	0.05017	0/15/211	1	Imputed	0.99819	4.0471	1.77432	9.23112	0.000889	3.0511	3.91677	1.72223	8.90769	0.00112685	2.94813	0.0295008	0.119597	0.00198413	0.082505	0.0797546	0.0569089
2	120361787	121119363	rs12617824	chr2:120361787:A:T	intergenic	INHBB;LINC01101	dist=9979;dist=102548	T	A	0.3668	38/107/8	0.7837	Imputed	0.98713	0.351692	0.210595	0.587323	6.498e-05	4.18722	0.364173	0.220375	0.601802	8.09521e-05	4.09177	0.407716	0.24928	0.535714	0.150099	0.387526	0.355831
2	120362976	121120552	rs7589683	chr2:120362976:T:C	intergenic	INHBB;LINC01101	dist=11168;dist=101359	C	T	0.3685	38/107/8	0.7837	Imputed	0.98871	0.370353	0.223446	0.613844	0.0001167	3.93293	0.382716	0.233242	0.62798	0.000143887	3.84198	0.410741	0.24928	0.597222	0.150099	0.392638	0.370008
2	120363785	121121361	rs7593302	chr2:120363785:T:C	intergenic	INHBB;LINC01101	dist=11977;dist=100550	C	T	0.3599	36/107/8	0.8897	Imputed	0.98908	0.38125	0.2296	0.633065	0.0001941	3.71197	0.393675	0.239454	0.647222	0.000237672	3.62402	0.403933	0.24928	0.598214	0.150099	0.387526	0.367412
2	120363787	121121363	rs7593303	chr2:120363787:T:G	intergenic	INHBB;LINC01101	dist=11979;dist=100548	G	T	0.3599	36/107/8	0.8897	Imputed	0.98908	0.38125	0.2296	0.633065	0.0001941	3.71197	0.393675	0.239454	0.647222	0.000237672	3.62402	0.403933	0.24928	0.598214	0.149105	0.386503	0.367013
2	126706040	127463616	rs79302756	chr2:126706040:C:T	intergenic	GYPC;TEX51	dist=9365;dist=192846	T	C	0.0519	0/16/210	1	Imputed	0.99915	4.59514	2.01007	10.5048	0.0003001	3.52273	4.45195	1.95442	10.141	0.000377453	3.42314	0.0461422	0.00432277	0	0	0	0.0127796
2	126710964	127468540	rs6708399	chr2:126710964:A:C	intergenic	GYPC;TEX51	dist=14289;dist=187922	C	A	0.0519	0/16/210	1	Imputed	0.9947	4.59514	2.01007	10.5048	0.0003001	3.52273	4.45195	1.95442	10.141	0.000377453	3.42314	0.0484115	0.00432277	0	0	0	0.0133786
2	126791934	127549510	rs62159604	chr2:126791934:G:T	intergenic	GYPC;TEX51	dist=95259;dist=106952	T	G	0.07612	0/26/200	1	Imputed	0.99905	3.18356	1.55654	6.51128	0.001514	2.81987	3.10579	1.52483	6.32589	0.00179395	2.74619	0.0711044	0.0951009	0.0982143	0.142147	0.119632	0.103634
2	128253410	129010984	rs6723445	chr2:128253410:A:G	intergenic	UGGT1;HS6ST1	dist=57735;dist=12070	A	G	0.327	21/90/11	0.629	Imputed	0.98312	2.09552	1.34369	3.268	0.001104	2.95703	2.05768	1.32566	3.19391	0.0012966	2.88719	0.338124	0.492795	0.613095	0.350895	0.289366	0.407947
2	129566161	130323734	rs2704556	chr2:129566161:C:G	intergenic	LINC01854;PLAC9P1	dist=292270;dist=35670	C	G	0.2647	19/97/11	0.8737	Imputed	0.98752	0.41412	0.234307	0.731926	0.002413	2.61744	0.43111	0.247342	0.751412	0.00299513	2.52358	0.206505	0.455331	0.388889	0.54672	0.356851	0.375399
2	129567540	130325113	rs2704557	chr2:129567540:T:G	intergenic	LINC01854;PLAC9P1	dist=293649;dist=35532	T	G	0.2647	19/97/11	0.8737	Imputed	0.98912	0.41412	0.234307	0.731926	0.002413	2.61744	0.43111	0.247342	0.751412	0.00299513	2.52358	0.20121	0.455331	0.387897	0.54672	0.356851	0.373802
2	129568812	130326385	rs739659	chr2:129568812:G:A	intergenic	LINC01854;PLAC9P1	dist=294921;dist=35405	G	A	0.2647	19/97/11	0.8737	Imputed	0.98912	0.41412	0.234307	0.731926	0.002413	2.61744	0.43111	0.247342	0.751412	0.00299513	2.52358	0.20121	0.455331	0.387897	0.54672	0.356851	0.373802
2	129569641	130327214	rs2704558	chr2:129569641:T:G	intergenic	LINC01854;PLAC9P1	dist=295750;dist=35322	T	G	0.2716	20/99/10	0.7556	Imputed	0.98984	0.39832	0.225251	0.704365	0.001552	2.80911	0.414942	0.237967	0.723531	0.00193015	2.71441	0.212557	0.455331	0.387897	0.54672	0.356851	0.376797
2	129570016	130327589	rs2188913	chr2:129570016:A:G	intergenic	LINC01854;PLAC9P1	dist=296125;dist=35284	A	G	0.2647	19/97/11	0.8737	Imputed	0.98909	0.41412	0.234307	0.731926	0.002413	2.61744	0.43111	0.247342	0.751412	0.00299513	2.52358	0.20121	0.455331	0.387897	0.54672	0.356851	0.373802
2	129571361	130328934	rs2905490	chr2:129571361:C:T	intergenic	LINC01854;PLAC9P1	dist=297470;dist=35150	C	T	0.2647	19/97/11	0.8737	Imputed	0.9891	0.41412	0.234307	0.731926	0.002413	2.61744	0.43111	0.247342	0.751412	0.00299513	2.52358	0.20121	0.455331	0.387897	0.54672	0.356851	0.373802
2	129572605	130330178	rs2521958	chr2:129572605:G:A	intergenic	LINC01854;PLAC9P1	dist=298714;dist=35025	G	A	0.2647	19/97/11	0.8737	Imputed	0.98913	0.41412	0.234307	0.731926	0.002413	2.61744	0.43111	0.247342	0.751412	0.00299513	2.52358	0.20121	0.455331	0.387897	0.54672	0.356851	0.373802
2	129575026	130332599	rs2521954	chr2:129575026:A:G	intergenic	LINC01854;PLAC9P1	dist=301135;dist=34783	A	G	0.2716	20/99/10	0.7556	Imputed	0.98984	0.39832	0.225251	0.704365	0.001552	2.80911	0.414942	0.237967	0.723531	0.00193015	2.71441	0.212557	0.455331	0.387897	0.54672	0.356851	0.376797
2	129576618	130334191	rs2521952	chr2:129576618:C:T	intergenic	LINC01854;PLAC9P1	dist=302727;dist=34624	C	T	0.2301	13/93/12	0.4918	Imputed	0.98792	0.372544	0.19963	0.695231	0.001923	2.71602	0.390691	0.212841	0.717152	0.00242226	2.61578	0.177761	0.45245	0.387897	0.54672	0.356851	0.367212
2	129577824	130335397	rs2521950	chr2:129577824:C:T	intergenic	LINC01854;PLAC9P1	dist=303933;dist=34503	C	T	0.2301	13/93/12	0.4918	Imputed	0.98777	0.372544	0.19963	0.695231	0.001923	2.71602	0.390691	0.212841	0.717152	0.00242226	2.61578	0.177761	0.45245	0.389881	0.54672	0.356851	0.367612
2	129578556	130336129	rs2188910	chr2:129578556:G:T	intergenic	LINC01854;PLAC9P1	dist=304665;dist=34430	G	T	0.2301	13/93/12	0.4918	Imputed	0.98777	0.372544	0.19963	0.695231	0.001923	2.71602	0.390691	0.212841	0.717152	0.00242226	2.61578	0.166415	0.45245	0.389881	0.54672	0.356851	0.364617
2	129578652	130336225	rs2188909	chr2:129578652:C:G	intergenic	LINC01854;PLAC9P1	dist=304761;dist=34421	C	G	0.2301	13/93/12	0.4918	Imputed	0.98777	0.372544	0.19963	0.695231	0.001923	2.71602	0.390691	0.212841	0.717152	0.00242226	2.61578	0.177761	0.45245	0.389881	0.54672	0.356851	0.367612
2	129579684	130337257	rs2214269	chr2:129579684:A:G	intergenic	LINC01854;PLAC9P1	dist=305793;dist=34317	A	G	0.2664	20/96/11	1	Imputed	0.98671	0.41383	0.234432	0.730512	0.002344	2.63004	0.430984	0.247611	0.750158	0.00291408	2.5355	0.20121	0.456772	0.389881	0.545726	0.356851	0.374201
2	129593527	130351100	rs2704548	chr2:129593527:T:C	intergenic	LINC01854;PLAC9P1	dist=319636;dist=32933	T	C	0.2301	13/93/12	0.4918	Imputed	0.98476	0.372544	0.19963	0.695231	0.001923	2.71602	0.390691	0.212841	0.717152	0.00242226	2.61578	0.177761	0.45245	0.385913	0.545726	0.357873	0.366813
2	129955766	130713339	rs4359588	chr2:129955766:G:A	intergenic	LINC01856;RAB6C-AS1	dist=9063;dist=10826	A	G	0.09689	1/32/193	1	Imputed	0.9911	2.82639	1.47275	5.42419	0.001784	2.74861	2.76355	1.4467	5.27906	0.00208187	2.68155	0.133132	0.0172911	0.00496032	0.0139165	0.00102249	0.0415335
2	129965765	130723338	rs142337308	chr2:129965765:C:T	downstream	RAB6C-AS1	dist=827	T	C	0.09689	1/32/193	1	Imputed	0.99303	2.82639	1.47275	5.42419	0.001784	2.74861	2.76355	1.4467	5.27906	0.00208187	2.68155	0.129349	0.0201729	0.00694444	0.0139165	0.00102249	0.0413339
2	129968887	130726460	rs116032978	chr2:129968887:C:A	ncRNA_intr	RAB6C-AS1		A	C	0.09689	1/32/193	1	Genotype	0.9954	2.82639	1.47275	5.42419	0.001784	2.74861	2.76355	1.4467	5.27906	0.00208187	2.68155	0.130106	0.018732	0.00496032	0.0139165	0.00102249	0.0409345
2	129997072	130754645	rs34741486	chr2:129997072:C:T	intergenic	RAB6C;FAR2P1	dist=14334;dist=28929	C	T	0.4221	32/110/8	0.7788	Imputed	0.94532	2.05135	1.32645	3.17242	0.001239	2.90693	2.01072	1.3075	3.09215	0.00146726	2.83349	0.399395	0.348703	0.439484	0.403579	0.436605	0.408546
2	129997075	130754648	rs71343678	chr2:129997075:C:G	intergenic	RAB6C;FAR2P1	dist=14337;dist=28926	C	G	0.4221	32/110/8	0.7788	Imputed	0.94691	2.05135	1.32645	3.17242	0.001239	2.90693	2.01072	1.3075	3.09215	0.00146726	2.83349	0.400151	0.350144	0.439484	0.403579	0.436605	0.408946
2	132136395	132893968	rs6714924	chr2:132136395:T:C	intergenic	LINC01945;ANKRD30BL	dist=98495;dist=11196	T	C	0.3945	32/97/97	0.3835	Imputed	0.87415	1.95365	1.2768	2.98931	0.00203	2.6925	1.92098	1.26213	2.92376	0.00231671	2.63513	0.346445	0.636888	0.515873	0.887674	0.773006	0.612819
2	132139955	132897528	rs6740466	chr2:132139955:G:A	intergenic	LINC01945;ANKRD30BL	dist=102055;dist=7636	G	A	0.4014	31/103/9	0.7759	Imputed	0.87769	1.94352	1.25723	3.00444	0.002785	2.55517	1.9121	1.24368	2.93977	0.00313985	2.50309	0.348714	0.634006	0.514881	0.887674	0.768916	0.612021
2	136036341	136793911	rs74988221	chr2:136036341:G:A	intergenic	DARS-AS1;CXCR4	dist=28799;dist=78008	A	G	0.0519	0/16/210	1	Imputed	0.99517	4.67393	2.01307	10.8519	0.000333	3.47756	4.50697	1.95035	10.4149	0.00042648	3.3701	0.0468986	0.0201729	0.00992063	0.00795229	0.0869121	0.0357428
2	136036819	136794389	rs75060082	chr2:136036819:A:G	intergenic	DARS-AS1;CXCR4	dist=29277;dist=77530	G	A	0.0519	0/16/210	1	Imputed	0.99512	4.67393	2.01307	10.8519	0.000333	3.47756	4.50697	1.95035	10.4149	0.00042648	3.3701	0.0468986	0.0201729	0.00992063	0.00795229	0.0869121	0.0357428
2	136037274	136794844	rs78381760	chr2:136037274:G:T	intergenic	DARS-AS1;CXCR4	dist=29732;dist=77075	T	G	0.05363	0/17/209	1	Imputed	0.9953	4.39295	1.91147	10.0959	0.0004909	3.30901	4.24847	1.85754	9.7169	0.000610097	3.2146	0.0468986	0.0201729	0.00992063	0.00795229	0.0879346	0.0359425
2	136037275	136794845	rs75890396	chr2:136037275:G:T	intergenic	DARS-AS1;CXCR4	dist=29733;dist=77074	T	G	0.05363	0/17/209	1	Imputed	0.99524	4.39295	1.91147	10.0959	0.0004909	3.30901	4.24847	1.85754	9.7169	0.000610097	3.2146	0.0468986	0.0201729	0.00992063	0.00795229	0.0879346	0.0359425
2	138484968	139242538	rs77429590	chr2:138484968:T:G	intergenic	LINC01832;SPOPL	dist=379063;dist=16812	G	T	0.07612	0/26/200	1	Imputed	0.99122	3.69507	1.80802	7.55165	0.0003383	3.4707	3.6036	1.77104	7.33239	0.000404664	3.39291	0.0642965	0.00288184	0	0	0	0.0173722
2	138598467	139356037	rs73959485	chr2:138598467:T:C	intergenic	SPOPL;NXPH2	dist=25231;dist=70690	C	T	0.06401	0/21/205	1	Imputed	0.92786	4.12061	1.91466	8.86812	0.0002936	3.53224	4.0052	1.86926	8.5818	0.000358475	3.44554	0.065053	0.00288184	0	0	0	0.0175719
2	138946840	139704410	rs1485090	chr2:138946840:G:A	intergenic	YY1P2;LRP1B	dist=47666;dist=128458	G	A	0.3962	36/125/6	0.07846	Imputed	0.9963	0.451626	0.278091	0.733452	0.001315	2.88107	0.463158	0.287419	0.74635	0.00156792	2.80468	0.364599	0.456772	0.302579	0.501988	0.331288	0.385982
2	140612591	141370160	rs531021	chr2:140612591:C:T	intronic	LRP1B		C	T	0.3945	28/106/9	0.885	Genotype	0.99998	1.94061	1.26966	2.96611	0.00219	2.65956	1.90924	1.25541	2.90359	0.00249947	2.60215	0.425113	0.590778	0.540675	0.62326	0.445808	0.515176
2	140614422	141371991	rs496552	chr2:140614422:G:T	intronic	LRP1B		G	T	0.3962	29/105/9	1	Imputed	0.99254	1.92784	1.2628	2.94311	0.002356	2.62782	1.89779	1.24938	2.88272	0.00266549	2.57422	0.425113	0.590778	0.539683	0.62326	0.44683	0.515176
2	140833146	141590715	rs78932485	chr2:140833146:G:C	intronic	LRP1B		C	G	0.1592	1/58/167	0.1414	Imputed	0.99141	2.624	1.51758	4.53709	0.0005537	3.25673	2.56887	1.49287	4.42041	0.000656854	3.18253	0.156581	0.0806916	0.175595	0.0328032	0.0644172	0.107029
2	141124644	141882213	rs74858547	chr2:141124644:G:C	intronic	LRP1B		C	G	0.1263	2/42/182	1	Genotype	0.99981	2.72372	1.55208	4.77983	0.0004799	3.31885	2.65619	1.5201	4.64137	0.000602111	3.22032	0.163389	0.00864553	0.00496032	0.0149105	0.0470348	0.057508
2	142341505	143099074	rs62159165	chr2:142341505:C:T	intergenic	LRP1B;KYNU	dist=209804;dist=53612	T	C	0.0519	0/16/210	1	Imputed	0.98089	3.45561	1.50588	7.92975	0.003431	2.46458	3.38053	1.47774	7.7334	0.00391477	2.40729	0.0642965	0.149856	0.0912698	0.0924453	0.151329	0.104233
2	145035889	145793456	rs2256460	chr2:145035889:C:T	ncRNA_intr	TEX41		T	C	0.3997	37/122/6	0.1753	Imputed	0.99686	0.452304	0.276897	0.738829	0.001531	2.81502	0.46502	0.286982	0.753508	0.00187549	2.72689	0.416036	0.25072	0.0793651	0.289264	0.195297	0.256789
2	145086078	145843645	rs13408842	chr2:145086078:A:G	intergenic	TEX41;PABPC1P2	dist=9354;dist=1500979	G	A	0.3166	16/94/11	0.7406	Imputed	0.99456	2.0281	1.30235	3.15828	0.001756	2.75548	1.99292	1.28565	3.08928	0.00204571	2.68916	0.287443	0.485591	0.40377	0.558648	0.396728	0.414137
2	145284666	146042234	rs2197362	chr2:145284666:C:T	intergenic	TEX41;PABPC1P2	dist=207942;dist=13023	T	C	0.06228	0/18/208	1	Genotype	0.99985	3.97888	1.93584	8.17808	0.000172	3.76447	3.79415	1.85562	7.75781	0.000258054	3.58829	0.0521936	0.0619597	0.0992063	0.12326	0.093047	0.0852636
2	150760306	151616820	rs78323760	chr2:150760306:A:G	intergenic	LOC101929282;RBM43	dist=124949;dist=48790	G	A	0.06055	0/20/206	1	Imputed	0.98804	4.48617	2.04077	9.86185	0.0001879	3.72607	4.33447	1.98251	9.47671	0.00023808	3.62328	0.0476551	0.0115274	0	0	0	0.0141773
2	153319356	154175870	rs58465180	chr2:153319356:C:T	intergenic	ARL6IP6;RPRM	dist=558103;dist=15798	T	C	0.06747	0/22/204	1	Imputed	0.9959	3.01018	1.45035	6.24759	0.003097	2.50906	2.93487	1.42	6.06583	0.00365302	2.43735	0.0741301	0.0100865	0	0	0	0.0209665
2	153702907	154559420	rs73001960	chr2:153702907:T:A	intergenic	RPRM;GALNT13	dist=224099;dist=16899	A	T	0.3581	31/116/7	0.3289	Imputed	0.9973	0.453029	0.275444	0.745107	0.001816	2.74088	0.466265	0.285986	0.760188	0.00221764	2.65411	0.340393	0.0605187	0.218254	0.0815109	0.276074	0.21246
2	153779295	154635808	rs73009616	chr2:153779295:A:G	intergenic	RPRM;GALNT13	dist=300487;dist=92603	G	A	0.2474	15/95/11	0.509	Imputed	0.99314	0.43184	0.243423	0.766097	0.004087	2.3886	0.448311	0.255877	0.785467	0.0050476	2.29692	0.257186	0.0273775	0.0724206	0.0218688	0.174847	0.1248
2	153783733	154640246	rs7569626	chr2:153783733:A:G	intergenic	RPRM;GALNT13	dist=304925;dist=88165	G	A	0.2405	14/94/11	0.4999	Imputed	0.99668	0.406895	0.226123	0.732185	0.002696	2.56928	0.423566	0.238521	0.752168	0.00336733	2.47271	0.254917	0.0288184	0.0734127	0.0218688	0.175869	0.1248
2	153795276	154651789	rs59955971	chr2:153795276:A:T	intergenic	RPRM;GALNT13	dist=316468;dist=76622	T	A	0.2457	14/96/11	0.4032	Imputed	0.99512	0.435657	0.245629	0.772699	0.004487	2.34804	0.451934	0.257907	0.791931	0.00551831	2.25819	0.258699	0.0288184	0.0763889	0.0218688	0.173824	0.125998
2	153795764	154652277	rs16834244	chr2:153795764:T:C	intergenic	RPRM;GALNT13	dist=316956;dist=76134	C	T	0.2457	14/96/11	0.4032	Imputed	0.99514	0.435657	0.245629	0.772699	0.004487	2.34804	0.451934	0.257907	0.791931	0.00551831	2.25819	0.258699	0.0288184	0.0763889	0.0218688	0.173824	0.125998
2	153799167	154655680	rs58029655	chr2:153799167:T:C	intergenic	RPRM;GALNT13	dist=320359;dist=72731	C	T	0.2318	13/92/12	0.4916	Imputed	0.99624	0.40657	0.224127	0.737524	0.003054	2.51513	0.42369	0.236842	0.757946	0.0038042	2.41974	0.249622	0.0288184	0.0763889	0.0218688	0.149284	0.11881
2	156723197	157579709	rs62178543	chr2:156723197:G:T	intergenic	GPD2;GALNT5	dist=136794;dist=53440	T	G	0.4066	32/102/9	0.6688	Imputed	0.98108	2.5249	1.60305	3.97686	6.44e-05	4.19111	2.45142	1.56766	3.8334	8.46053e-05	4.0726	0.444781	0.217579	0.228175	0.342942	0.325153	0.325879
2	159461024	160317535	rs12623505	chr2:159461024:A:T	intronic	BAZ2B		T	A	0.2059	5/70/151	0.4921	Imputed	0.99344	2.19702	1.32856	3.63317	0.002162	2.66514	2.16184	1.31361	3.5578	0.00241983	2.61622	0.186838	0.149856	0.414683	0.233598	0.425358	0.283546
2	161006541	161863052	rs10208511	chr2:161006541:A:G	intergenic	RBMS1;TANK	dist=512734;dist=13041	G	A	0.2889	13/90/12	0.6025	Genotype	0.99899	2.13486	1.33237	3.4207	0.001616	2.79156	2.09657	1.31486	3.34303	0.00187157	2.72779	0.336611	0.167147	0.271825	0.207753	0.226994	0.252796
2	163198788	164055298	rs77013884	chr2:163198788:A:C	intergenic	KCNH7;FIGN	dist=360041;dist=40616	C	A	0.05017	0/14/212	1	Imputed	0.98847	3.44182	1.44351	8.20648	0.005303	2.27548	3.37384	1.41935	8.01975	0.00591013	2.2284	0.0612708	0.0100865	0	0	0	0.0175719
2	163362891	164219401	rs78642791	chr2:163362891:A:G	intergenic	KCNH7;FIGN	dist=524144;dist=24206	G	A	0.06055	0/19/207	1	Imputed	0.97855	3.51486	1.61059	7.67063	0.001595	2.79724	3.42983	1.57712	7.45901	0.00187475	2.72706	0.0748865	0.00576369	0	0	0	0.0205671
2	164883925	165740435	rs6732456	chr2:164883925:A:G	intergenic	LOC101929633;SLC38A11	dist=34529;dist=14274	A	G	0.2647	8/90/128	0.137	Imputed	0.99138	2.36103	1.43253	3.89134	0.000753	3.12321	2.30786	1.40861	3.7812	0.000899927	3.04579	0.315431	0.116715	0.326389	0.156064	0.263804	0.248003
2	164889842	165746352	rs10930138	chr2:164889842:T:C	intergenic	LOC101929633;SLC38A11	dist=40446;dist=8357	T	C	0.2647	8/90/128	0.137	Imputed	0.99354	2.36103	1.43253	3.89134	0.000753	3.12321	2.30786	1.40861	3.7812	0.000899927	3.04579	0.311649	0.116715	0.326389	0.156064	0.263804	0.247005
2	164891365	165747875	rs6722712	chr2:164891365:A:G	intergenic	LOC101929633;SLC38A11	dist=41969;dist=6834	A	G	0.2855	10/94/12	0.1581	Imputed	0.99431	2.34621	1.45652	3.77934	0.0004541	3.34285	2.29206	1.43099	3.67125	0.000558436	3.25303	0.337368	0.116715	0.326389	0.157058	0.263804	0.253994
2	164892650	165749160	rs11679541	chr2:164892650:A:G	intergenic	LOC101929633;SLC38A11	dist=43254;dist=5549	A	G	0.2855	10/94/12	0.1581	Genotype	0.99999	2.34621	1.45652	3.77934	0.0004541	3.34285	2.29206	1.43099	3.67125	0.000558436	3.25303	0.337368	0.118156	0.326389	0.157058	0.263804	0.254193
2	164897253	165753763	rs12692750	chr2:164897253:G:C	downstream	SLC38A11	dist=946	G	C	0.4031	25/117/8	0.1166	Genotype	1	2.28508	1.42145	3.67341	0.0006453	3.19024	2.22952	1.39614	3.56036	0.000786864	3.1041	0.435703	0.148415	0.328373	0.188867	0.279141	0.294129
2	164900340	165756850	rs12052851	chr2:164900340:A:G	intronic	SLC38A11		A	G	0.2664	9/89/128	0.2027	Imputed	0.99432	2.2705	1.38742	3.71565	0.001102	2.95782	2.22396	1.36686	3.6185	0.00128919	2.88968	0.316188	0.135447	0.30754	0.187873	0.267894	0.254193
2	164904647	165761157	rs6719492	chr2:164904647:T:G	intronic	SLC38A11		T	G	0.3339	15/105/1	0.1148	Imputed	0.99499	2.28439	1.44325	3.61577	0.0004212	3.37551	2.23488	1.41982	3.51784	0.00051196	3.29076	0.354766	0.324207	0.315476	0.40159	0.345603	0.35024
2	164912541	165769051	rs9287852	chr2:164912541:A:G	intronic	SLC38A11		A	G	0.3339	15/105/1	0.1148	Genotype	0.99998	2.28439	1.44325	3.61577	0.0004212	3.37551	2.23488	1.41982	3.51784	0.00051196	3.29076	0.354009	0.324207	0.315476	0.40159	0.345603	0.35004
2	164912674	165769184	rs7586187	chr2:164912674:C:G	intronic	SLC38A11		C	G	0.3339	15/105/1	0.1148	Imputed	0.99489	2.28439	1.44325	3.61577	0.0004212	3.37551	2.23488	1.41982	3.51784	0.00051196	3.29076	0.353253	0.324207	0.315476	0.40159	0.345603	0.34984
2	164913669	165770179	rs35526225	chr2:164913669:G:GT	intronic	SLC38A11		G	GT	0.3166	15/97/11	0.4123	Imputed	0.99219	2.27095	1.44483	3.56943	0.0003776	3.42297	2.22363	1.42216	3.47678	0.000457773	3.33935	0.342663	0.324207	0.313492	0.40159	0.344581	0.346446
2	164918029	165774539	rs1817169	chr2:164918029:A:G	intronic	SLC38A11		A	G	0.3858	22/114/9	0.1426	Imputed	0.9942	2.24566	1.4165	3.56017	0.0005793	3.2371	2.19527	1.39329	3.45886	0.000699215	3.15539	0.384266	0.334294	0.299603	0.398608	0.343558	0.355232
2	164918304	165774814	rs2219128	chr2:164918304:T:G	intronic	SLC38A11		T	G	0.3858	22/114/9	0.1426	Imputed	0.99435	2.24566	1.4165	3.56017	0.0005793	3.2371	2.19527	1.39329	3.45886	0.000699215	3.15539	0.384266	0.334294	0.299603	0.398608	0.343558	0.355232
2	165139700	165996210	rs58549257	chr2:165139700:A:G	intronic	SCN3A		G	A	0.05882	0/18/208	1	Imputed	0.99985	4.13299	1.89596	9.00948	0.0003579	3.44624	4.01122	1.84548	8.71855	0.000453331	3.34358	0.0718608	0.0100865	0	0.00497018	0	0.0213658
2	169161353	170017863	rs9646777	chr2:169161353:G:A	intronic	LRP2		A	G	0.4827	42/117/6	0.5032	Imputed	0.99429	2.06514	1.34102	3.18029	0.0009956	3.00192	2.02147	1.32019	3.09526	0.00120416	2.91932	0.499244	0.628242	0.107143	0.477137	0.4591	0.425919
2	172960541	173825269	rs2592939	chr2:172960541:G:T	intronic	RAPGEF4		T	G	0.3391	22/91/11	0.5296	Genotype	0.99967	2.11108	1.37278	3.24644	0.0006655	3.17685	2.0675	1.35136	3.16314	0.000814136	3.0893	0.36233	0.413545	0.452381	0.346918	0.43456	0.398562
2	172962683	173827411	rs717524	chr2:172962683:C:A	intronic	RAPGEF4		A	C	0.3564	22/100/1	0.8784	Imputed	0.99555	2.00191	1.29424	3.09651	0.001816	2.74088	1.9649	1.27673	3.02399	0.00213593	2.67041	0.384266	0.417867	0.452381	0.346918	0.436605	0.405351
2	173003080	173867808	rs7604728	chr2:173003080:C:T	intronic	RAPGEF4		C	T	0.2336	9/71/146	1	Genotype	0.9997	2.40176	1.50304	3.83784	0.0002487	3.60432	2.35175	1.4785	3.74077	0.000304665	3.51618	0.23298	0.185879	0	0.241551	0.191207	0.173123
2	173014806	173879534	rs1992808	chr2:173014806:C:A	intronic	RAPGEF4		C	A	0.2215	9/65/152	0.5091	Imputed	0.97587	2.5406	1.57754	4.09159	0.0001255	3.90136	2.48344	1.54931	3.98079	0.000157674	3.80224	0.220121	0.182997	0.000992063	0.235586	0.189162	0.167931
2	179675841	180540568	rs75961162	chr2:179675841:G:A	intronic	ZNF385B		A	G	0.05882	1/16/209	0.2969	Imputed	0.99654	3.3168	1.53804	7.15269	0.00223	2.6517	3.23394	1.5053	6.94769	0.00262729	2.58049	0.0574887	0.0417867	0.000992063	0.0685885	0.0184049	0.0385383
2	180043138	180907865	rs262276	chr2:180043138:C:A	intergenic	CWC22;SCHLAP1	dist=36085;dist=648966	A	C	0.2958	11/98/11	0.1238	Imputed	0.98682	1.99172	1.26979	3.1241	0.002701	2.56848	1.9584	1.2545	3.05726	0.0030987	2.50882	0.304841	0.534582	0.90873	0.50497	0.629857	0.561901
2	180043808	180908535	rs195810	chr2:180043808:A:G	intergenic	CWC22;SCHLAP1	dist=36755;dist=648296	G	A	0.2924	11/96/11	0.1674	Imputed	0.9873	2.0198	1.28959	3.16349	0.002136	2.6704	1.98518	1.27341	3.09478	0.00247029	2.60725	0.304085	0.533141	0.90873	0.505964	0.629857	0.561701
2	180075552	180940279	rs35110854	chr2:180075552:AC:A	intergenic	CWC22;SCHLAP1	dist=68499;dist=616552	A	AC	0.1557	3/51/172	1	Imputed	0.99456	2.85194	1.67898	4.84434	0.0001057	3.97593	2.77644	1.64249	4.69324	0.000137458	3.86183	0.204236	0.256484	0.419643	0.0576541	0.162577	0.217252
2	181494865	182359592	rs16867434	chr2:181494865:T:C	intronic	ITGA4		C	T	0.2266	8/68/150	1	Genotype	0.99988	2.44758	1.52709	3.92293	0.0002001	3.69875	2.39426	1.50009	3.82141	0.000252198	3.59826	0.221634	0.18732	0.047619	0.101392	0.0255624	0.119409
2	183296842	184161570	rs139857820	chr2:183296842:A:T	intergenic	NUP35;MIR548AE1	dist=135158;dist=10821	T	A	0.3218	27/107/9	0.6662	Imputed	0.98403	0.460704	0.275821	0.769513	0.003062	2.51399	0.474803	0.287137	0.785123	0.00369889	2.43193	0.356278	0.0864553	0.209325	0.0884692	0.158487	0.196885
2	183297503	184162231	rs143562713	chr2:183297503:T:C	intergenic	NUP35;MIR548AE1	dist=135819;dist=10814	C	T	0.3218	27/107/9	0.6662	Imputed	0.98337	0.460704	0.275821	0.769513	0.003062	2.51399	0.474803	0.287137	0.785123	0.00369889	2.43193	0.354766	0.0864553	0.209325	0.0884692	0.159509	0.196685
2	185565180	186429907	rs150877752	chr2:185565180:G:A	intergenic	LOC105373782;LOC101927196	dist=398108;dist=15469	A	G	0.05709	1/16/209	0.2969	Imputed	0.9806	3.81141	1.76321	8.23888	0.0006687	3.17477	3.6789	1.7089	7.91991	0.000869322	3.06082	0.0597579	0.00432277	0	0	0	0.0163738
2	187617281	188482008	rs13027284	chr2:187617281:G:A	intergenic	TFPI;LINC01090	dist=62776;dist=418315	A	G	0.2128	6/69/151	0.8203	Imputed	0.98468	2.20406	1.36443	3.56036	0.001239	2.90693	2.16314	1.34477	3.47955	0.00146554	2.834	0.216339	0.128242	0.150794	0.0337972	0.0787321	0.127396
2	190199330	191064056	rs13415995	chr2:190199330:G:A	intronic	C2orf88		A	G	0.4014	40/119/6	0.3461	Imputed	0.99609	0.442108	0.271866	0.718957	0.001001	2.99957	0.453358	0.28102	0.731383	0.00118694	2.92557	0.411498	0.259366	0.440476	0.243539	0.241309	0.329273
2	190214828	191079554	rs6732778	chr2:190214828:G:A	intronic	HIBCH		A	G	0.05017	0/14/212	1	Imputed	0.9991	3.76219	1.63618	8.65069	0.001817	2.74065	3.6315	1.58578	8.31631	0.00228324	2.64145	0.0453858	0.00720461	0	0	0	0.0129792
2	190232962	191097688	rs139149397	chr2:190232962:AAAAT:A	intronic	HIBCH		A	AAAAT	0.301	20/111/9	0.1367	Imputed	0.99542	0.406366	0.235211	0.702066	0.001247	2.90413	0.420257	0.245837	0.718428	0.00153077	2.81509	0.319213	0.247839	0.428571	0.242545	0.244376	0.301318
2	190233286	191098012	rs6723792	chr2:190233286:T:G	intronic	HIBCH		G	T	0.2474	15/97/11	0.4123	Imputed	0.99689	0.375837	0.205534	0.687249	0.001484	2.82857	0.391065	0.216927	0.704992	0.0017924	2.74657	0.242057	0.236311	0.284722	0.219682	0.170757	0.23143
2	190269317	191134043	rs291426	chr2:190269317:C:T	intronic	HIBCH		C	T	0.3443	25/121/8	0.04766	Imputed	0.99311	0.421515	0.249786	0.711309	0.001211	2.91686	0.434147	0.259596	0.726064	0.0014724	2.83197	0.367625	0.24928	0.427579	0.244533	0.250511	0.315695
2	190300939	191165665	rs2251867	chr2:190300939:C:T	intronic	HIBCH		C	T	0.3391	25/119/8	0.08741	Imputed	0.99341	0.411396	0.243018	0.696436	0.0009416	3.02613	0.424151	0.252903	0.711356	0.00115012	2.93926	0.348714	0.246398	0.427579	0.244533	0.250511	0.310304
2	190312256	191176982	rs291446	chr2:190312256:G:T	intronic	HIBCH		G	T	0.3408	25/119/8	0.08741	Imputed	0.99311	0.433094	0.257182	0.729331	0.001651	2.78225	0.445723	0.267036	0.743977	0.00199175	2.70077	0.347201	0.242075	0.428571	0.243539	0.249489	0.309105
2	190312279	191177005	rs291447	chr2:190312279:A:C	intronic	HIBCH		A	C	0.417	40/124/6	0.139	Imputed	0.99391	0.443969	0.273895	0.719651	0.0009858	3.00621	0.456107	0.28356	0.733648	0.00120706	2.91827	0.414523	0.632565	0.757937	0.40159	0.396728	0.507788
2	190312741	191177467	rs291449	chr2:190312741:C:T	intronic	HIBCH		C	T	0.417	40/124/6	0.139	Imputed	0.99391	0.443969	0.273895	0.719651	0.0009858	3.00621	0.456107	0.28356	0.733648	0.00120706	2.91827	0.414523	0.634006	0.757937	0.402584	0.395706	0.507987
2	190313232	191177958	rs35883602	chr2:190313232:C:CCCTT	intronic	HIBCH		C	CCCTT	0.417	40/124/6	0.139	Imputed	0.99346	0.443969	0.273895	0.719651	0.0009858	3.00621	0.456107	0.28356	0.733648	0.00120706	2.91827	0.414523	0.634006	0.757937	0.403579	0.396728	0.508387
2	190316755	191181481	rs291458	chr2:190316755:A:C	intronic	HIBCH		A	C	0.417	40/124/6	0.139	Genotype	0.9997	0.443969	0.273895	0.719651	0.0009858	3.00621	0.456107	0.28356	0.733648	0.00120706	2.91827	0.414523	0.634006	0.757937	0.40159	0.396728	0.507987
2	190408314	191273040	rs138119414	chr2:190408314:TC:T	upstream	MFSD6	dist=41	T	TC	0.05709	0/17/209	1	Imputed	0.99798	4.47273	2.03786	9.81684	0.0001878	3.7263	4.32611	1.97714	9.4658	0.000246114	3.60886	0.0181543	0.15562	0.123016	0.308151	0.377301	0.186701
2	190422065	191286791	rs55918914	chr2:190422065:A:G	intronic	MFSD6		G	A	0.06055	0/19/207	1	Imputed	0.99902	3.92356	1.81681	8.4733	0.0005011	3.30008	3.81664	1.77355	8.21331	0.000613935	3.21188	0.0204236	0.15562	0.123016	0.308151	0.378323	0.1875
2	190425828	191290554	rs11695681	chr2:190425828:T:C	intronic	MFSD6		C	T	0.06055	0/19/207	1	Imputed	0.99901	3.92356	1.81681	8.4733	0.0005011	3.30008	3.81664	1.77355	8.21331	0.000613935	3.21188	0.0204236	0.15562	0.124008	0.308151	0.378323	0.1877
2	196457334	197322058	rs6712713	chr2:196457334:C:T	intronic	HECW2		T	C	0.3599	32/114/8	0.4857	Imputed	0.99797	0.440608	0.267415	0.725969	0.001294	2.88807	0.453456	0.277853	0.74004	0.00155257	2.80895	0.376702	0.185879	0.0892857	0.182903	0.126789	0.204673
2	196460146	197324870	rs10181992	chr2:196460146:A:G	intronic	HECW2		G	A	0.3599	31/116/7	0.3289	Imputed	0.99805	0.437578	0.264669	0.723449	0.001272	2.89551	0.450364	0.275003	0.737547	0.00152634	2.81635	0.376702	0.184438	0.0882937	0.182903	0.126789	0.204273
2	196637548	197502272	rs7579889	chr2:196637548:G:A	intergenic	HECW2;CCDC150	dist=43856;dist=2084	A	G	0.1955	4/67/155	0.4677	Imputed	0.99461	2.21976	1.31335	3.75173	0.002897	2.53805	2.18642	1.30039	3.67615	0.00316942	2.49902	0.21407	0.0634006	0.0238095	0.0596421	0.147239	0.110823
2	196640040	197504764	rs16855610	chr2:196640040:C:A	intronic	CCDC150		A	C	0.1955	4/67/155	0.4677	Imputed	0.9951	2.21976	1.31335	3.75173	0.002897	2.53805	2.18642	1.30039	3.67615	0.00316942	2.49902	0.21407	0.0634006	0.0248016	0.0596421	0.147239	0.111022
2	196646963	197511687	rs6719394	chr2:196646963:A:C	intronic	CCDC150		C	A	0.173	3/60/163	0.4319	Imputed	0.99545	2.07923	1.20699	3.5818	0.008341	2.07878	2.05539	1.19878	3.52412	0.00881708	2.05468	0.195159	0.0634006	0.0267857	0.0606362	0.148262	0.106829
2	196648087	197512811	rs59490830	chr2:196648087:C:G	intronic	CCDC150		G	C	0.173	3/60/163	0.4319	Imputed	0.9956	2.07923	1.20699	3.5818	0.008341	2.07878	2.05539	1.19878	3.52412	0.00881708	2.05468	0.195159	0.0634006	0.0238095	0.0596421	0.148262	0.10603
2	196657026	197521750	rs34133636	chr2:196657026:G:A	exonic	CCDC150		A	G	0.173	3/60/163	0.4319	Genotype	0.99975	2.07923	1.20699	3.5818	0.008341	2.07878	2.05539	1.19878	3.52412	0.00881708	2.05468	0.19289	0.0634006	0.0238095	0.0596421	0.148262	0.105431
2	196658248	197522972	rs80292917	chr2:196658248:T:C	intronic	CCDC150		C	T	0.173	3/60/163	0.4319	Imputed	0.99782	2.07923	1.20699	3.5818	0.008341	2.07878	2.05539	1.19878	3.52412	0.00881708	2.05468	0.193646	0.0634006	0.0267857	0.0596421	0.148262	0.10623
2	196663586	197528310	rs73055118	chr2:196663586:C:T	intronic	CCDC150		T	C	0.173	3/60/163	0.4319	Imputed	0.99778	2.07923	1.20699	3.5818	0.008341	2.07878	2.05539	1.19878	3.52412	0.00881708	2.05468	0.193646	0.0634006	0.0257937	0.0596421	0.148262	0.10603
2	196666481	197531205	rs58063305	chr2:196666481:A:G	intronic	CCDC150		G	A	0.173	3/60/163	0.4319	Imputed	0.99745	2.07923	1.20699	3.5818	0.008341	2.07878	2.05539	1.19878	3.52412	0.00881708	2.05468	0.19289	0.0634006	0.0267857	0.0606362	0.148262	0.10623
2	196668726	197533450	rs61446671	chr2:196668726:T:G	intronic	CCDC150		G	T	0.173	3/60/163	0.4319	Imputed	0.99467	2.07923	1.20699	3.5818	0.008341	2.07878	2.05539	1.19878	3.52412	0.00881708	2.05468	0.193646	0.0634006	0.0267857	0.0606362	0.148262	0.10643
2	196672291	197537015	rs16856309	chr2:196672291:G:T	intronic	CCDC150		T	G	0.173	3/60/163	0.4319	Imputed	0.99748	2.07923	1.20699	3.5818	0.008341	2.07878	2.05539	1.19878	3.52412	0.00881708	2.05468	0.193646	0.0634006	0.0238095	0.0596421	0.148262	0.105631
2	196673078	197537802	rs16856316	chr2:196673078:T:C	intronic	CCDC150		C	T	0.173	3/60/163	0.4319	Imputed	0.99467	2.07923	1.20699	3.5818	0.008341	2.07878	2.05539	1.19878	3.52412	0.00881708	2.05468	0.193646	0.0634006	0.0257937	0.0606362	0.148262	0.10623
2	196677710	197542434	rs57051535	chr2:196677710:G:A	intronic	CCDC150		A	G	0.173	3/60/163	0.4319	Imputed	0.99746	2.07923	1.20699	3.5818	0.008341	2.07878	2.05539	1.19878	3.52412	0.00881708	2.05468	0.194402	0.0634006	0.0238095	0.0596421	0.148262	0.105831
2	196692166	197556890	rs372253371	chr2:196692166:C:T	intronic	CCDC150		T	C	0.173	3/60/163	0.4319	Imputed	0.99228	2.07923	1.20699	3.5818	0.008341	2.07878	2.05539	1.19878	3.52412	0.00881708	2.05468	0.193646	0.0634006	0.0238095	0.0596421	0.148262	0.105631
2	196692413	197557137	rs112221484	chr2:196692413:C:T	intronic	CCDC150		T	C	0.173	3/60/163	0.4319	Imputed	0.99313	2.07923	1.20699	3.5818	0.008341	2.07878	2.05539	1.19878	3.52412	0.00881708	2.05468	0.193646	0.0634006	0.0238095	0.0596421	0.148262	0.105631
2	196880160	197744884	rs545383045	chr2:196880160:T:TA	intronic	PGAP1		TA	T	0.2318	7/77/142	0.5334	Imputed	0.98599	1.93634	1.17483	3.19146	0.009536	2.02063	1.91062	1.16538	3.13243	0.0102655	1.98862	0.246596	0.0792507	0.0327381	0.0785288	0.164622	0.130591
2	196915924	197780648	rs56291214	chr2:196915924:T:TC	intronic	PGAP1		TC	T	0.237	8/77/141	0.6838	Imputed	0.98711	1.93595	1.18195	3.17097	0.008694	2.06078	1.90965	1.17189	3.11187	0.00941346	2.02625	0.249622	0.0936599	0.0337302	0.10338	0.172802	0.140176
2	203737430	204602153	rs55634483	chr2:203737430:C:CT	UTR3	CD28	NM_001243077:c.*2518C>	CT	C	0.05709	1/15/210	0.2683	Imputed	0.99902	3.46946	1.67668	7.17915	0.0007987	3.09762	3.32873	1.61563	6.85829	0.00111126	2.95418	0.0552194	0.112392	0.094246	0.207753	0.0521472	0.101038
2	203740306	204605029	rs62183988	chr2:203740306:C:T	intergenic	CD28;CTLA4	dist=1394;dist=127482	T	C	0.05709	1/15/210	0.2683	Imputed	0.99905	3.46946	1.67668	7.17915	0.0007987	3.09762	3.32873	1.61563	6.85829	0.00111126	2.95418	0.0559758	0.113833	0.094246	0.207753	0.0521472	0.101438
2	203740620	204605343	rs17449312	chr2:203740620:T:C	intergenic	CD28;CTLA4	dist=1708;dist=127168	C	T	0.05709	1/15/210	0.2683	Imputed	0.99905	3.46946	1.67668	7.17915	0.0007987	3.09762	3.32873	1.61563	6.85829	0.00111126	2.95418	0.0559758	0.112392	0.094246	0.207753	0.0521472	0.101238
2	203742051	204606774	rs716611	chr2:203742051:T:C	intergenic	CD28;CTLA4	dist=3139;dist=125737	C	T	0.05536	1/14/211	0.2404	Imputed	0.99903	3.71731	1.77219	7.79734	0.0005121	3.29065	3.5526	1.70149	7.41759	0.000737914	3.13199	0.0506808	0.112392	0.094246	0.207753	0.0521472	0.0998403
2	204490202	205354925	rs79617292	chr2:204490202:G:T	intergenic	ICOS;PARD3B	dist=528627;dist=55591	T	G	0.08478	1/26/199	0.5898	Imputed	0.97739	3.13616	1.63642	6.01038	0.0005728	3.242	3.04565	1.59568	5.81319	0.000733085	3.13485	0.091528	0.00144092	0	0	0	0.024361
2	211113215	211977939	rs13409181	chr2:211113215:G:T	intergenic	CPS1;ERBB4	dist=434108;dist=26250	G	T	0.4689	36/124/6	0.1037	Imputed	0.98654	2.1769	1.37718	3.441	0.0008684	3.06128	2.12449	1.35249	3.33715	0.00107347	2.96921	0.483359	0.459654	0.704365	0.591451	0.583845	0.565895
2	211119137	211983861	rs11901419	chr2:211119137:T:C	intergenic	CPS1;ERBB4	dist=440030;dist=25658	C	T	0.3408	29/112/8	0.4785	Imputed	0.99225	0.391527	0.231515	0.662134	0.000469	3.32883	0.404949	0.241862	0.678006	0.000586475	3.23175	0.339637	0.304035	0.126984	0.126243	0.147239	0.211462
2	211121160	211985884	rs10198500	chr2:211121160:G:C	intergenic	CPS1;ERBB4	dist=442053;dist=25455	C	G	0.3356	27/113/8	0.3186	Imputed	0.99243	0.394869	0.232376	0.67099	0.0005935	3.22658	0.408311	0.24267	0.687014	0.000740597	3.13042	0.335855	0.302594	0.128968	0.126243	0.149284	0.211062
2	211128959	211993683	rs10166833	chr2:211128959:A:G	intergenic	CPS1;ERBB4	dist=449852;dist=24675	G	A	0.327	26/111/8	0.3874	Imputed	0.99478	0.39098	0.228325	0.669505	0.000622	3.20621	0.404358	0.238579	0.685329	0.000768984	3.11408	0.322239	0.304035	0.127976	0.128231	0.156442	0.209265
2	211129226	211993950	rs1469927	chr2:211129226:A:T	intergenic	CPS1;ERBB4	dist=450119;dist=24649	A	T	0.4879	39/127/6	0.0599	Imputed	0.98522	2.12421	1.3421	3.36209	0.001301	2.88572	2.07431	1.31906	3.262	0.00158361	2.80035	0.504539	0.449568	0.709325	0.588469	0.56135	0.566094
2	211132731	211997455	rs10201572	chr2:211132731:G:C	intergenic	CPS1;ERBB4	dist=453624;dist=24298	C	G	0.3408	28/114/8	0.321	Imputed	0.99528	0.391214	0.230633	0.663603	0.0004993	3.30164	0.404367	0.240765	0.679139	0.000620153	3.2075	0.337368	0.305476	0.130952	0.129225	0.154397	0.213858
2	211136805	212001529	rs78147905	chr2:211136805:C:T	intergenic	CPS1;ERBB4	dist=457698;dist=23891	T	C	0.327	26/111/8	0.3874	Imputed	0.99535	0.39098	0.228325	0.669505	0.000622	3.20621	0.404358	0.238579	0.685329	0.000768984	3.11408	0.323752	0.302594	0.125	0.126243	0.147239	0.206669
2	211137545	212002269	rs4673581	chr2:211137545:G:A	intergenic	CPS1;ERBB4	dist=458438;dist=23817	A	G	0.327	26/111/8	0.3874	Imputed	0.99534	0.39098	0.228325	0.669505	0.000622	3.20621	0.404358	0.238579	0.685329	0.000768984	3.11408	0.323752	0.302594	0.125	0.126243	0.147239	0.206669
2	211139780	212004504	rs1595322	chr2:211139780:C:A	intergenic	CPS1;ERBB4	dist=460673;dist=23593	A	C	0.3391	29/111/8	0.5695	Imputed	0.99356	0.39012	0.230564	0.660093	0.0004508	3.34602	0.403454	0.240852	0.675831	0.00056342	3.24917	0.342663	0.304035	0.125	0.126243	0.147239	0.211861
2	211139836	212004560	rs139402594	chr2:211139836:A:AGAC	intergenic	CPS1;ERBB4	dist=460729;dist=23588	AGAC	A	0.3391	29/111/8	0.5695	Imputed	0.99189	0.39012	0.230564	0.660093	0.0004508	3.34602	0.403454	0.240852	0.675831	0.00056342	3.24917	0.34115	0.304035	0.125	0.127237	0.147239	0.211661
2	211140768	212005492	rs10210622	chr2:211140768:G:A	intergenic	CPS1;ERBB4	dist=461661;dist=23494	A	G	0.3391	29/111/8	0.5695	Imputed	0.99356	0.39012	0.230564	0.660093	0.0004508	3.34602	0.403454	0.240852	0.675831	0.00056342	3.24917	0.342663	0.304035	0.125	0.126243	0.143149	0.211062
2	211142613	212007337	rs10170004	chr2:211142613:G:A	intergenic	CPS1;ERBB4	dist=463506;dist=23310	G	A	0.3893	27/105/9	0.8841	Imputed	0.98734	2.77875	1.73788	4.44302	1.974e-05	4.70465	2.69291	1.6959	4.27605	2.68176e-05	4.57158	0.424357	0.185879	0.333333	0.195825	0.0664622	0.257188
2	211143636	212008360	rs1837137	chr2:211143636:T:C	intergenic	CPS1;ERBB4	dist=464529;dist=23208	C	T	0.3183	26/108/9	0.5621	Imputed	0.99343	0.368395	0.213113	0.63682	0.000349	3.45717	0.381859	0.223376	0.652784	0.000433081	3.36343	0.316944	0.302594	0.124008	0.126243	0.146217	0.204473
2	211145504	212010228	rs9677922	chr2:211145504:G:C	intergenic	CPS1;ERBB4	dist=466397;dist=23021	G	C	0.3893	27/105/9	0.8841	Imputed	0.9878	2.77875	1.73788	4.44302	1.974e-05	4.70465	2.69291	1.6959	4.27605	2.68176e-05	4.57158	0.425113	0.185879	0.333333	0.194831	0.0664622	0.257188
2	211146287	212011011	rs145435424	chr2:211146287:GA:G	intergenic	CPS1;ERBB4	dist=467180;dist=22943	G	GA	0.3391	29/111/8	0.5695	Imputed	0.99442	0.39012	0.230564	0.660093	0.0004508	3.34602	0.403454	0.240852	0.675831	0.00056342	3.24917	0.341906	0.304035	0.124008	0.126243	0.148262	0.211661
2	211147147	212011871	rs10191921	chr2:211147147:A:G	intergenic	CPS1;ERBB4	dist=468040;dist=22857	G	A	0.3391	29/111/8	0.5695	Imputed	0.9946	0.39012	0.230564	0.660093	0.0004508	3.34602	0.403454	0.240852	0.675831	0.00056342	3.24917	0.342663	0.304035	0.125	0.126243	0.147239	0.211861
2	211147300	212012024	rs11885348	chr2:211147300:G:A	intergenic	CPS1;ERBB4	dist=468193;dist=22841	A	G	0.3391	29/111/8	0.5695	Imputed	0.9946	0.39012	0.230564	0.660093	0.0004508	3.34602	0.403454	0.240852	0.675831	0.00056342	3.24917	0.342663	0.304035	0.124008	0.126243	0.147239	0.211661
2	211151331	212016056	rs1344905	chr2:211151331:G:A	intergenic	CPS1;ERBB4	dist=472224;dist=22438	A	G	0.3374	29/111/8	0.5695	Imputed	0.99246	0.39012	0.230564	0.660093	0.0004508	3.34602	0.403454	0.240852	0.675831	0.00056342	3.24917	0.342663	0.304035	0.124008	0.126243	0.111452	0.204673
2	211162099	212026824	rs72941629	chr2:211162099:T:C	intergenic	CPS1;ERBB4	dist=482992;dist=21361	C	T	0.2837	23/97/10	0.8788	Imputed	0.99393	0.431624	0.250245	0.744468	0.002522	2.59825	0.44702	0.262175	0.76219	0.00310147	2.50843	0.276097	0.29683	0.126984	0.125249	0.114519	0.187101
2	211162504	212027229	rs72941633	chr2:211162504:C:T	intergenic	CPS1;ERBB4	dist=483397;dist=21321	T	C	0.3028	24/104/9	0.7656	Imputed	0.99376	0.427885	0.249777	0.732997	0.001996	2.69984	0.442255	0.260925	0.7496	0.00244076	2.61247	0.295764	0.29683	0.126984	0.125249	0.114519	0.192292
2	211166125	212030850	rs6713384	chr2:211166125:C:A	intergenic	CPS1;ERBB4	dist=487018;dist=20959	A	C	0.4273	30/118/7	0.2093	Genotype	0.99975	2.14406	1.36358	3.37126	0.0009574	3.01891	2.09526	1.34048	3.27502	0.00117086	2.9315	0.403933	0.416427	0.705357	0.587475	0.575665	0.536741
2	211169159	212033884	rs6754172	chr2:211169159:A:G	intergenic	CPS1;ERBB4	dist=490052;dist=20655	G	A	0.4291	30/118/7	0.2093	Imputed	0.98565	2.24297	1.41973	3.54357	0.0005362	3.27067	2.18862	1.39393	3.43638	0.000666749	3.17604	0.400151	0.416427	0.705357	0.588469	0.575665	0.535942
2	211174911	212039636	rs4673587	chr2:211174911:T:C	intergenic	CPS1;ERBB4	dist=495804;dist=20080	C	T	0.4256	27/121/7	0.06832	Imputed	0.96144	2.56434	1.59438	4.12437	0.0001026	3.98885	2.48872	1.558	3.97543	0.000135893	3.8668	0.40469	0.592219	0.820437	0.625249	0.639059	0.604433
2	211175231	212039956	rs4673588	chr2:211175231:T:A	intergenic	CPS1;ERBB4	dist=496124;dist=20048	A	T	0.436	28/125/7	0.02696	Imputed	0.96085	2.41452	1.50149	3.88276	0.0002758	3.55941	2.34824	1.46992	3.75138	0.000354688	3.45015	0.411498	0.623919	0.821429	0.622266	0.640082	0.610423
2	211175254	212039979	rs4673589	chr2:211175254:G:A	intergenic	CPS1;ERBB4	dist=496147;dist=20046	A	G	0.436	28/125/7	0.02696	Imputed	0.96085	2.41452	1.50149	3.88276	0.0002758	3.55941	2.34824	1.46992	3.75138	0.000354688	3.45015	0.411498	0.623919	0.821429	0.622266	0.640082	0.610423
2	211175466	212040191	rs149473175	chr2:211175466:AAAG:A	intergenic	CPS1;ERBB4	dist=496359;dist=20025	A	AAAG	0.4343	27/126/7	0.01819	Imputed	0.95743	2.4888	1.5388	4.0253	0.000202	3.69465	2.41731	1.50471	3.88339	0.000262871	3.58026	0.410741	0.592219	0.821429	0.622266	0.639059	0.605631
2	211176019	212040744	rs10177360	chr2:211176019:T:A	intergenic	CPS1;ERBB4	dist=496912;dist=19969	A	T	0.436	28/125/7	0.02696	Imputed	0.96085	2.41452	1.50149	3.88276	0.0002758	3.55941	2.34824	1.46992	3.75138	0.000354688	3.45015	0.411498	0.623919	0.821429	0.622266	0.640082	0.610423
2	211176162	212040887	rs10932369	chr2:211176162:G:A	intergenic	CPS1;ERBB4	dist=497055;dist=19955	A	G	0.436	28/125/7	0.02696	Imputed	0.96085	2.41452	1.50149	3.88276	0.0002758	3.55941	2.34824	1.46992	3.75138	0.000354688	3.45015	0.411498	0.623919	0.821429	0.622266	0.640082	0.610423
2	211176678	212041403	rs2371169	chr2:211176678:C:T	intergenic	CPS1;ERBB4	dist=497571;dist=19903	T	C	0.4256	27/121/7	0.06832	Imputed	0.96129	2.56434	1.59438	4.12437	0.0001026	3.98885	2.48872	1.558	3.97543	0.000135893	3.8668	0.395613	0.589337	0.820437	0.62326	0.638037	0.601038
2	211178644	212043369	rs62178183	chr2:211178644:C:G	intergenic	CPS1;ERBB4	dist=499537;dist=19707	G	C	0.4533	32/126/6	0.04033	Imputed	0.93563	2.33357	1.45696	3.7376	0.0004221	3.37458	2.27171	1.42782	3.61436	0.00053381	3.27261	0.433434	0.623919	0.821429	0.622266	0.640082	0.616214
2	211178853	212043578	rs7572040	chr2:211178853:C:T	intergenic	CPS1;ERBB4	dist=499746;dist=19686	T	C	0.4775	36/129/6	0.02254	Imputed	0.93138	2.26596	1.41443	3.63016	0.0006696	3.17418	2.20802	1.3872	3.51452	0.000837453	3.07704	0.460666	0.626801	0.820437	0.622266	0.640082	0.623602
2	211178951	212043676	rs7575042	chr2:211178951:G:A	intergenic	CPS1;ERBB4	dist=499844;dist=19676	A	G	0.4775	36/129/6	0.02254	Imputed	0.93137	2.26596	1.41443	3.63016	0.0006696	3.17418	2.20802	1.3872	3.51452	0.000837453	3.07704	0.460666	0.628242	0.821429	0.62326	0.640082	0.624201
2	211179037	212043762	rs7575077	chr2:211179037:G:C	intergenic	CPS1;ERBB4	dist=499930;dist=19668	C	G	0.4775	36/129/6	0.02254	Imputed	0.93092	2.26596	1.41443	3.63016	0.0006696	3.17418	2.20802	1.3872	3.51452	0.000837453	3.07704	0.462179	0.628242	0.821429	0.62326	0.640082	0.624601
2	219776262	220640984	rs115606515	chr2:219776262:T:C	intergenic	SLC4A3;LINC01803	dist=134282;dist=12778	C	T	0.09516	0/31/195	0.6068	Imputed	0.97068	3.49034	1.85564	6.56511	0.0001052	3.97798	3.3731	1.80243	6.31248	0.000143226	3.84398	0.0741301	0.00432277	0	0	0	0.0201677
2	219797558	220662280	rs11686813	chr2:219797558:C:G	intergenic	SLC4A3;LINC01803	dist=155578;dist=10649	C	G	0.1471	1/52/173	0.2161	Imputed	0.97717	2.55742	1.45318	4.50076	0.001129	2.94731	2.5055	1.43053	4.38826	0.00131743	2.88027	0.144478	0.0662824	0.205357	0.082505	0.131902	0.13099
2	219838103	220702824	rs10932829	chr2:219838103:G:A	intergenic	SLC4A3;LINC01803	dist=196123;dist=65948	G	A	0.1972	8/57/161	0.3228	Imputed	0.84689	2.721	1.66532	4.44589	6.437e-05	4.19132	2.64324	1.62607	4.29669	8.80646e-05	4.0552	0.118759	0.589337	0.525794	0.691849	0.696319	0.49381
2	219842264	220706985	rs11677783	chr2:219842264:T:A	intergenic	SLC4A3;LINC01803	dist=200284;dist=61787	T	A	0.2284	10/66/15	0.3943	Imputed	0.86129	2.58209	1.60864	4.14463	8.527e-05	4.0692	2.51251	1.57322	4.01259	0.000114751	3.94024	0.130862	0.792507	0.992063	0.798211	0.928425	0.685703
2	221322132	222186852	rs1430239	chr2:221322132:C:T	intergenic	MIR4268;EPHA4	dist=1415567;dist=9589	C	T	0.4689	52/119/5	0.5057	Imputed	0.96183	0.490073	0.310453	0.773618	0.002198	2.65797	0.500969	0.319498	0.785514	0.00259547	2.58578	0.392587	0.714697	0.679563	0.582505	0.718814	0.596845
2	221323045	222187765	rs35513975	chr2:221323045:T:C	intergenic	MIR4268;EPHA4	dist=1416480;dist=9498	T	C	0.4671	53/118/5	0.5945	Imputed	0.95704	0.49594	0.314696	0.781568	0.00251	2.60033	0.506862	0.323804	0.793408	0.00295648	2.52923	0.390318	0.68732	0.679563	0.54672	0.715746	0.584665
2	223719233	224583950	rs10185480	chr2:223719233:G:A	intergenic	SCG2;AP1S3	dist=116734;dist=36097	A	G	0.2803	23/96/10	0.8773	Imputed	0.98948	0.34889	0.195138	0.623783	0.000383	3.4168	0.363723	0.206372	0.641048	0.000469029	3.3288	0.332073	0.319885	0.366071	0.286282	0.497955	0.360423
2	223721398	224586115	rs10933013	chr2:223721398:T:C	intergenic	SCG2;AP1S3	dist=118899;dist=33932	C	T	0.2803	23/96/10	0.8773	Imputed	0.98979	0.34889	0.195138	0.623783	0.000383	3.4168	0.363723	0.206372	0.641048	0.000469029	3.3288	0.332073	0.319885	0.366071	0.2833	0.496933	0.359625
2	223722234	224586951	rs1975326	chr2:223722234:G:A	intergenic	SCG2;AP1S3	dist=119735;dist=33096	A	G	0.2803	23/96/10	0.8773	Imputed	0.99095	0.34889	0.195138	0.623783	0.000383	3.4168	0.363723	0.206372	0.641048	0.000469029	3.3288	0.332073	0.319885	0.366071	0.2833	0.49591	0.359425
2	223723153	224587870	rs61617570	chr2:223723153:C:T	intergenic	SCG2;AP1S3	dist=120654;dist=32177	T	C	0.2803	23/96/10	0.8773	Imputed	0.99097	0.34889	0.195138	0.623783	0.000383	3.4168	0.363723	0.206372	0.641048	0.000469029	3.3288	0.332829	0.318444	0.366071	0.2833	0.49591	0.359425
2	223725124	224589841	rs10205220	chr2:223725124:C:T	intergenic	SCG2;AP1S3	dist=122625;dist=30206	T	C	0.282	23/97/10	0.8788	Imputed	0.99317	0.344039	0.192169	0.61593	0.0003299	3.48162	0.358825	0.203373	0.6331	0.000403191	3.39449	0.332073	0.365994	0.369048	0.284294	0.502045	0.367812
2	223726759	224591476	rs10198642	chr2:223726759:A:T	intergenic	SCG2;AP1S3	dist=124260;dist=28571	T	A	0.282	23/97/10	0.8788	Imputed	0.99364	0.344039	0.192169	0.61593	0.0003299	3.48162	0.358825	0.203373	0.6331	0.000403191	3.39449	0.333585	0.365994	0.368056	0.285288	0.502045	0.368211
2	223727380	224592097	rs2118522	chr2:223727380:G:A	intergenic	SCG2;AP1S3	dist=124881;dist=27950	A	G	0.282	23/97/10	0.8788	Imputed	0.99366	0.344039	0.192169	0.61593	0.0003299	3.48162	0.358825	0.203373	0.6331	0.000403191	3.39449	0.33056	0.365994	0.361111	0.2833	0.502045	0.365615
2	223730309	224595026	rs11684738	chr2:223730309:C:T	intergenic	SCG2;AP1S3	dist=127810;dist=25021	T	C	0.282	23/97/10	0.8788	Imputed	0.99449	0.344039	0.192169	0.61593	0.0003299	3.48162	0.358825	0.203373	0.6331	0.000403191	3.39449	0.33056	0.365994	0.361111	0.282306	0.502045	0.365415
2	223732039	224596756	rs11902634	chr2:223732039:T:C	intergenic	SCG2;AP1S3	dist=129540;dist=23291	C	T	0.282	23/97/10	0.8788	Genotype	0.99955	0.344039	0.192169	0.61593	0.0003299	3.48162	0.358825	0.203373	0.6331	0.000403191	3.39449	0.33056	0.365994	0.361111	0.282306	0.50409	0.365815
2	223733146	224597863	rs6715335	chr2:223733146:G:A	intergenic	SCG2;AP1S3	dist=130647;dist=22184	A	G	0.282	23/97/10	0.8788	Imputed	0.99483	0.344039	0.192169	0.61593	0.0003299	3.48162	0.358825	0.203373	0.6331	0.000403191	3.39449	0.33056	0.365994	0.361111	0.282306	0.50409	0.365815
2	223733203	224597920	rs6715445	chr2:223733203:G:A	intergenic	SCG2;AP1S3	dist=130704;dist=22127	A	G	0.282	23/97/10	0.8788	Imputed	0.99483	0.344039	0.192169	0.61593	0.0003299	3.48162	0.358825	0.203373	0.6331	0.000403191	3.39449	0.33056	0.365994	0.361111	0.282306	0.50409	0.365815
2	223739103	224603820	rs7595141	chr2:223739103:A:G	intergenic	SCG2;AP1S3	dist=136604;dist=16227	G	A	0.3097	30/97/99	0.4629	Imputed	0.99296	0.336216	0.191767	0.589472	0.0001416	3.84894	0.35063	0.202899	0.605924	0.000173268	3.76128	0.341906	0.492795	0.400794	0.514911	0.624744	0.464657
2	227202370	228067086	rs61301974	chr2:227202370:T:A	intronic	COL4A3		A	T	0.2042	6/66/154	1	Imputed	0.9866	2.98918	1.74843	5.11042	6.279e-05	4.20211	2.90693	1.71067	4.93974	7.99168e-05	4.09736	0.174735	0.321326	0.390873	0.242545	0.402863	0.296725
2	227316991	228181707	rs78409211	chr2:227316991:T:C	ncRNA_intr	LOC654841		C	T	0.06574	0/20/206	1	Imputed	0.99855	4.03094	1.94867	8.33825	0.0001709	3.76726	3.88384	1.88436	8.00497	0.000235952	3.62718	0.0506808	0.00288184	0	0	0	0.013778
2	227968629	228833345	rs113051949	chr2:227968629:G:A	intergenic	DAW1;SPHKAP	dist=44286;dist=11325	A	G	0.1003	1/32/193	1	Imputed	0.99088	2.60622	1.46025	4.65151	0.001191	2.92409	2.54665	1.43177	4.52967	0.00146484	2.83421	0.109682	0.00432277	0.00198413	0	0	0.0299521
2	228055858	228920574	rs73096639	chr2:228055858:C:T	intronic	SPHKAP		T	C	0.06747	0/18/208	1	Imputed	0.99752	5.02286	2.39152	10.5494	2.02e-05	4.69465	4.77388	2.28628	9.96814	3.16252e-05	4.49997	0.0642965	0.00432277	0	0	0.0122699	0.0199681
2	228055964	228920680	rs73096641	chr2:228055964:A:G	intronic	SPHKAP		G	A	0.06747	0/18/208	1	Imputed	0.99754	5.02286	2.39152	10.5494	2.02e-05	4.69465	4.77388	2.28628	9.96814	3.16252e-05	4.49997	0.0627837	0.00288184	0	0	0	0.0169728
2	228056087	228920803	rs79165775	chr2:228056087:G:C	intronic	SPHKAP		C	G	0.06747	0/18/208	1	Imputed	0.99707	5.02286	2.39152	10.5494	2.02e-05	4.69465	4.77388	2.28628	9.96814	3.16252e-05	4.49997	0.0642965	0.00576369	0	0	0.0122699	0.0201677
2	228056228	228920944	rs73096643	chr2:228056228:C:T	intronic	SPHKAP		T	C	0.06747	0/18/208	1	Imputed	0.99751	5.02286	2.39152	10.5494	2.02e-05	4.69465	4.77388	2.28628	9.96814	3.16252e-05	4.49997	0.0642965	0.00576369	0	0	0.0122699	0.0201677
2	228057038	228921754	rs73096646	chr2:228057038:C:T	intronic	SPHKAP		T	C	0.0692	0/19/207	1	Imputed	0.99757	4.69266	2.26068	9.74091	3.334e-05	4.47703	4.4732	2.16713	9.2332	5.08446e-05	4.29376	0.065053	0.00576369	0	0	0.0122699	0.0203674
2	228057621	228922337	rs141181110	chr2:228057621:AGATG:A	intronic	SPHKAP		A	AGATG	0.06747	0/18/208	1	Imputed	0.99753	5.02286	2.39152	10.5494	2.02e-05	4.69465	4.77388	2.28628	9.96814	3.16252e-05	4.49997	0.0627837	0.00288184	0	0	0	0.0169728
2	228058222	228922938	rs75673306	chr2:228058222:T:A	intronic	SPHKAP		A	T	0.06747	0/18/208	1	Imputed	0.99753	5.02286	2.39152	10.5494	2.02e-05	4.69465	4.77388	2.28628	9.96814	3.16252e-05	4.49997	0.0627837	0.00288184	0	0	0	0.0169728
2	228059044	228923760	rs56673278	chr2:228059044:C:T	intronic	SPHKAP		T	C	0.0692	0/19/207	1	Imputed	0.9976	4.69266	2.26068	9.74091	3.334e-05	4.47703	4.4732	2.16713	9.2332	5.08446e-05	4.29376	0.065053	0.00576369	0	0	0.0122699	0.0203674
2	228059609	228924325	rs73096653	chr2:228059609:A:G	intronic	SPHKAP		G	A	0.0692	0/19/207	1	Imputed	0.99759	4.69266	2.26068	9.74091	3.334e-05	4.47703	4.4732	2.16713	9.2332	5.08446e-05	4.29376	0.065053	0.00576369	0	0	0.0122699	0.0203674
2	228061791	228926507	rs73096658	chr2:228061791:C:T	intronic	SPHKAP		T	C	0.0692	0/19/207	1	Imputed	0.99685	4.69266	2.26068	9.74091	3.334e-05	4.47703	4.4732	2.16713	9.2332	5.08446e-05	4.29376	0.065053	0.00576369	0	0	0.0122699	0.0203674
2	228061874	228926590	rs60731178	chr2:228061874:T:G	intronic	SPHKAP		G	T	0.0692	0/19/207	1	Imputed	0.99436	4.69266	2.26068	9.74091	3.334e-05	4.47703	4.4732	2.16713	9.2332	5.08446e-05	4.29376	0.065053	0.00576369	0	0	0.0122699	0.0203674
2	228062399	228927115	rs72217939	chr2:228062399:ACAGG:A	intronic	SPHKAP		A	ACAGG	0.0692	0/19/207	1	Imputed	0.99685	4.69266	2.26068	9.74091	3.334e-05	4.47703	4.4732	2.16713	9.2332	5.08446e-05	4.29376	0.065053	0.00576369	0	0	0.0122699	0.0203674
2	228063143	228927859	rs71412159	chr2:228063143:CCTATCTATCTATCTAT	intronic	SPHKAP		C	CCTATCTA	0.0692	0/19/207	1	Imputed	0.98786	4.76835	2.29556	9.90482	2.813e-05	4.55083	4.54299	2.19941	9.38379	4.32018e-05	4.3645	0.914523	0.909222	0.845238	0.894632	0.880368	0.889177
2	228063484	228928200	rs76417057	chr2:228063484:T:A	intronic	SPHKAP		A	T	0.0692	0/19/207	1	Imputed	0.99594	4.69266	2.26068	9.74091	3.334e-05	4.47703	4.4732	2.16713	9.2332	5.08446e-05	4.29376	0.065053	0.00576369	0	0	0.0122699	0.0203674
2	228065845	228930561	rs73096662	chr2:228065845:T:C	intronic	SPHKAP		C	T	0.0692	0/19/207	1	Imputed	0.99594	4.69266	2.26068	9.74091	3.334e-05	4.47703	4.4732	2.16713	9.2332	5.08446e-05	4.29376	0.065053	0.00576369	0	0	0.0122699	0.0203674
2	228066658	228931374	rs61583071	chr2:228066658:C:T	intronic	SPHKAP		T	C	0.0692	0/19/207	1	Imputed	0.99591	4.69266	2.26068	9.74091	3.334e-05	4.47703	4.4732	2.16713	9.2332	5.08446e-05	4.29376	0.065053	0.00576369	0	0	0.0122699	0.0203674
2	228067221	228931937	rs73096663	chr2:228067221:A:T	intronic	SPHKAP		T	A	0.06747	0/18/208	1	Imputed	0.99589	5.02286	2.39152	10.5494	2.02e-05	4.69465	4.77388	2.28628	9.96814	3.16252e-05	4.49997	0.0627837	0.00288184	0	0	0	0.0169728
2	228067547	228932263	rs73096664	chr2:228067547:A:G	intronic	SPHKAP		G	A	0.0692	0/19/207	1	Imputed	0.99401	4.69266	2.26068	9.74091	3.334e-05	4.47703	4.4732	2.16713	9.2332	5.08446e-05	4.29376	0.065053	0.00576369	0	0	0.0122699	0.0203674
2	228067831	228932547	rs73096665	chr2:228067831:T:C	intronic	SPHKAP		C	T	0.06747	0/18/208	1	Imputed	0.99585	5.02286	2.39152	10.5494	2.02e-05	4.69465	4.77388	2.28628	9.96814	3.16252e-05	4.49997	0.0627837	0.00288184	0	0	0	0.0169728
2	228069449	228934165	rs11346938	chr2:228069449:C:T	intronic	SPHKAP		T	C	0.07093	0/20/206	1	Imputed	0.99069	4.44598	2.16464	9.13163	4.855e-05	4.31381	4.24851	2.07969	8.67912	7.21677e-05	4.14166	0.93646	0.881844	0.847222	0.880716	0.913088	0.895168
2	228069743	228934459	rs73096666	chr2:228069743:A:G	intronic	SPHKAP		G	A	0.0692	0/19/207	1	Imputed	0.99105	4.69266	2.26068	9.74091	3.334e-05	4.47703	4.4732	2.16713	9.2332	5.08446e-05	4.29376	0.0658094	0.00576369	0	0	0.0122699	0.0205671
2	228070228	228934944	rs60037364	chr2:228070228:G:A	intronic	SPHKAP		A	G	0.0692	0/19/207	1	Imputed	0.99104	4.69266	2.26068	9.74091	3.334e-05	4.47703	4.4732	2.16713	9.2332	5.08446e-05	4.29376	0.065053	0.00720461	0	0	0.0122699	0.0205671
2	228070256	228934972	rs61514217	chr2:228070256:G:C	intronic	SPHKAP		C	G	0.0692	0/19/207	1	Imputed	0.99105	4.69266	2.26068	9.74091	3.334e-05	4.47703	4.4732	2.16713	9.2332	5.08446e-05	4.29376	0.065053	0.00576369	0	0	0.0122699	0.0203674
2	228070286	228935002	rs60972972	chr2:228070286:T:G	intronic	SPHKAP		G	T	0.0692	0/19/207	1	Imputed	0.99105	4.69266	2.26068	9.74091	3.334e-05	4.47703	4.4732	2.16713	9.2332	5.08446e-05	4.29376	0.065053	0.00576369	0	0	0.0122699	0.0203674
2	228070363	228935079	rs61576369	chr2:228070363:G:A	intronic	SPHKAP		A	G	0.06747	0/18/208	1	Imputed	0.99087	5.02286	2.39152	10.5494	2.02e-05	4.69465	4.77388	2.28628	9.96814	3.16252e-05	4.49997	0.0627837	0.00288184	0	0	0	0.0169728
2	228070440	228935156	rs73096667	chr2:228070440:A:G	intronic	SPHKAP		G	A	0.0692	0/19/207	1	Imputed	0.99101	4.69266	2.26068	9.74091	3.334e-05	4.47703	4.4732	2.16713	9.2332	5.08446e-05	4.29376	0.065053	0.00576369	0	0	0.0122699	0.0203674
2	228070646	228935362	rs58523169	chr2:228070646:T:C	intronic	SPHKAP		C	T	0.0692	0/19/207	1	Imputed	0.99105	4.69266	2.26068	9.74091	3.334e-05	4.47703	4.4732	2.16713	9.2332	5.08446e-05	4.29376	0.065053	0.00576369	0	0	0.0122699	0.0203674
2	228070985	228935701	rs73096668	chr2:228070985:T:C	intronic	SPHKAP		C	T	0.06747	0/18/208	1	Imputed	0.99087	5.02286	2.39152	10.5494	2.02e-05	4.69465	4.77388	2.28628	9.96814	3.16252e-05	4.49997	0.0627837	0.00288184	0	0	0	0.0169728
2	228071057	228935773	rs73096670	chr2:228071057:C:T	intronic	SPHKAP		T	C	0.0692	0/19/207	1	Imputed	0.99105	4.69266	2.26068	9.74091	3.334e-05	4.47703	4.4732	2.16713	9.2332	5.08446e-05	4.29376	0.065053	0.00576369	0	0	0.0122699	0.0203674
2	228071401	228936117	rs73096671	chr2:228071401:A:T	intronic	SPHKAP		T	A	0.0692	0/19/207	1	Imputed	0.99102	4.69266	2.26068	9.74091	3.334e-05	4.47703	4.4732	2.16713	9.2332	5.08446e-05	4.29376	0.065053	0.00576369	0	0	0.0122699	0.0203674
2	228071433	228936149	rs73096673	chr2:228071433:G:A	intronic	SPHKAP		A	G	0.0692	0/19/207	1	Imputed	0.99102	4.69266	2.26068	9.74091	3.334e-05	4.47703	4.4732	2.16713	9.2332	5.08446e-05	4.29376	0.065053	0.00576369	0	0	0.0122699	0.0203674
2	228071651	228936367	rs73096674	chr2:228071651:T:C	intronic	SPHKAP		C	T	0.0692	0/19/207	1	Imputed	0.98973	4.69266	2.26068	9.74091	3.334e-05	4.47703	4.4732	2.16713	9.2332	5.08446e-05	4.29376	0.065053	0.00576369	0	0	0.0122699	0.0203674
2	228071988	228936704	rs73096675	chr2:228071988:A:T	intronic	SPHKAP		T	A	0.0692	0/19/207	1	Imputed	0.99105	4.69266	2.26068	9.74091	3.334e-05	4.47703	4.4732	2.16713	9.2332	5.08446e-05	4.29376	0.065053	0.00576369	0	0	0.0122699	0.0203674
2	228072163	228936879	rs57840141	chr2:228072163:A:G	intronic	SPHKAP		G	A	0.0692	0/19/207	1	Imputed	0.99104	4.69266	2.26068	9.74091	3.334e-05	4.47703	4.4732	2.16713	9.2332	5.08446e-05	4.29376	0.065053	0.00576369	0	0	0.0122699	0.0203674
2	228072358	228937074	rs61521562	chr2:228072358:CT:C	intronic	SPHKAP		C	CT	0.0692	0/19/207	1	Imputed	0.99102	4.69266	2.26068	9.74091	3.334e-05	4.47703	4.4732	2.16713	9.2332	5.08446e-05	4.29376	0.0658094	0.00576369	0.000992063	0.00198807	0.0132924	0.0213658
2	228072510	228937226	rs59438198	chr2:228072510:G:A	intronic	SPHKAP		A	G	0.0692	0/19/207	1	Imputed	0.99103	4.69266	2.26068	9.74091	3.334e-05	4.47703	4.4732	2.16713	9.2332	5.08446e-05	4.29376	0.065053	0.00576369	0.000992063	0	0.0122699	0.0205671
2	228072754	228937470	rs57232078	chr2:228072754:CA:C	intronic	SPHKAP		C	CA	0.0692	0/19/207	1	Imputed	0.99094	4.69266	2.26068	9.74091	3.334e-05	4.47703	4.4732	2.16713	9.2332	5.08446e-05	4.29376	0.065053	0.00576369	0	0	0.0122699	0.0203674
2	228072809	228937525	rs73096679	chr2:228072809:G:C	intronic	SPHKAP		C	G	0.0692	0/19/207	1	Imputed	0.99105	4.69266	2.26068	9.74091	3.334e-05	4.47703	4.4732	2.16713	9.2332	5.08446e-05	4.29376	0.065053	0.00576369	0	0	0.0122699	0.0203674
2	228073252	228937968	rs73096680	chr2:228073252:T:C	intronic	SPHKAP		C	T	0.0692	0/19/207	1	Imputed	0.98977	4.69266	2.26068	9.74091	3.334e-05	4.47703	4.4732	2.16713	9.2332	5.08446e-05	4.29376	0.065053	0.00576369	0	0	0.0122699	0.0203674
2	228073581	228938297	rs57730328	chr2:228073581:C:G	intronic	SPHKAP		G	C	0.0692	0/19/207	1	Imputed	0.99102	4.69266	2.26068	9.74091	3.334e-05	4.47703	4.4732	2.16713	9.2332	5.08446e-05	4.29376	0.065053	0.00576369	0	0	0.0122699	0.0203674
2	228073762	228938478	rs59202606	chr2:228073762:T:C	intronic	SPHKAP		C	T	0.0692	0/19/207	1	Imputed	0.99104	4.69266	2.26068	9.74091	3.334e-05	4.47703	4.4732	2.16713	9.2332	5.08446e-05	4.29376	0.065053	0.00576369	0	0	0.0132924	0.0205671
2	228073861	228938577	rs57663892	chr2:228073861:A:G	intronic	SPHKAP		G	A	0.06747	0/18/208	1	Imputed	0.99079	5.02286	2.39152	10.5494	2.02e-05	4.69465	4.77388	2.28628	9.96814	3.16252e-05	4.49997	0.0627837	0.00288184	0	0	0	0.0169728
2	228075361	228940077	rs78910435	chr2:228075361:C:T	intronic	SPHKAP		T	C	0.0692	0/19/207	1	Imputed	0.98926	4.69266	2.26068	9.74091	3.334e-05	4.47703	4.4732	2.16713	9.2332	5.08446e-05	4.29376	0.0642965	0.00576369	0	0	0.0112474	0.0199681
2	228075769	228940485	rs73096682	chr2:228075769:C:A	intronic	SPHKAP		A	C	0.06747	0/19/207	1	Imputed	0.99083	4.27592	2.05782	8.88488	9.875e-05	4.00546	4.09328	1.97963	8.46369	0.000143214	3.84401	0.0642965	0.00432277	0	0	0.0112474	0.0197684
2	228075883	228940599	rs73096683	chr2:228075883:A:C	intronic	SPHKAP		C	A	0.07093	0/20/206	1	Imputed	0.99118	4.49066	2.17665	9.2647	4.813e-05	4.31758	4.29277	2.09194	8.809	7.11281e-05	4.14796	0.0658094	0.00432277	0	0	0.0112474	0.0201677
2	228075931	228940647	rs112051201	chr2:228075931:T:C	intronic	SPHKAP		C	T	0.06747	0/19/207	1	Imputed	0.99083	4.27592	2.05782	8.88488	9.875e-05	4.00546	4.09328	1.97963	8.46369	0.000143214	3.84401	0.065053	0.00432277	0	0	0.0112474	0.0199681
2	228083218	228947934	rs73096691	chr2:228083218:T:C	intronic	SPHKAP		C	T	0.06228	0/18/208	1	Imputed	0.98776	3.84972	1.81391	8.17038	0.0004459	3.35076	3.69453	1.75022	7.79876	0.000607036	3.21679	0.0665658	0.00144092	0	0	0	0.0177716
2	228083355	228948071	rs113036284	chr2:228083355:T:C	intronic	SPHKAP		C	T	0.08824	0/30/196	0.606	Imputed	0.99089	2.99517	1.54215	5.81722	0.001198	2.92154	2.91486	1.5079	5.63458	0.00146573	2.83395	0.100605	0.00144092	0	0	0	0.0267572
2	228083394	228948110	rs111867708	chr2:228083394:T:A	intronic	SPHKAP		A	T	0.08824	0/30/196	0.606	Imputed	0.99089	2.99517	1.54215	5.81722	0.001198	2.92154	2.91486	1.5079	5.63458	0.00146573	2.83395	0.100605	0.00144092	0	0	0	0.0267572
2	228084308	228949024	rs73096696	chr2:228084308:A:G	intronic	SPHKAP		G	A	0.08824	0/30/196	0.606	Imputed	0.99089	2.99517	1.54215	5.81722	0.001198	2.92154	2.91486	1.5079	5.63458	0.00146573	2.83395	0.100605	0.00144092	0	0	0	0.0267572
2	228085043	228949759	rs73096698	chr2:228085043:A:G	intronic	SPHKAP		G	A	0.08824	0/30/196	0.606	Imputed	0.99089	2.99517	1.54215	5.81722	0.001198	2.92154	2.91486	1.5079	5.63458	0.00146573	2.83395	0.100605	0.00144092	0	0	0	0.0267572
2	228086158	228950874	rs557780978	chr2:228086158:C:CA	intronic	SPHKAP		CA	C	0.06228	0/18/208	1	Imputed	0.98677	3.84972	1.81391	8.17038	0.0004459	3.35076	3.69453	1.75022	7.79876	0.000607036	3.21679	0.0680787	0.00144092	0	0	0.00102249	0.0183706
2	228091591	228956307	rs73096700	chr2:228091591:T:C	intronic	SPHKAP		C	T	0.08824	0/30/196	0.606	Imputed	0.99094	2.99517	1.54215	5.81722	0.001198	2.92154	2.91486	1.5079	5.63458	0.00146573	2.83395	0.100605	0.00144092	0	0	0	0.0267572
2	228093135	228957851	rs73096702	chr2:228093135:T:A	intronic	SPHKAP		A	T	0.08651	0/29/197	0.6072	Imputed	0.99078	3.17085	1.61936	6.20879	0.0007629	3.11753	3.07442	1.57837	5.9885	0.00096112	3.01722	0.100605	0.00144092	0	0	0	0.0267572
2	228094206	228958922	rs73098606	chr2:228094206:C:T	intronic	SPHKAP		T	C	0.06228	0/18/208	1	Imputed	0.98809	3.84972	1.81391	8.17038	0.0004459	3.35076	3.69453	1.75022	7.79876	0.000607036	3.21679	0.0665658	0.00288184	0	0	0	0.0179712
2	228100051	228964767	rs58715082	chr2:228100051:C:T	intronic	SPHKAP		T	C	0.06055	0/18/208	1	Imputed	0.99481	3.48337	1.63843	7.40581	0.001185	2.92628	3.3578	1.58714	7.10385	0.00153369	2.81426	0.0673222	0.00144092	0	0	0.00102249	0.0181709
2	230636090	231500805	rs10804368	chr2:230636090:G:A	intergenic	SP100;LINC01907	dist=90488;dist=54831	G	A	0.4325	35/108/8	1	Genotype	0.99945	2.21245	1.43877	3.40216	0.0002984	3.5252	2.16084	1.41389	3.3024	0.000370222	3.43154	0.456884	0.158501	0.00892857	0.187873	0.283231	0.23742
2	230636108	231500823	rs10804369	chr2:230636108:G:A	intergenic	SP100;LINC01907	dist=90506;dist=54813	G	A	0.4325	35/108/8	1	Imputed	0.9801	2.21245	1.43877	3.40216	0.0002984	3.5252	2.16084	1.41389	3.3024	0.000370222	3.43154	0.456884	0.159942	0.00992063	0.187873	0.284254	0.238019
2	230636265	231500980	rs10933350	chr2:230636265:T:C	intergenic	SP100;LINC01907	dist=90663;dist=54656	T	C	0.4325	35/108/8	1	Imputed	0.98012	2.21245	1.43877	3.40216	0.0002984	3.5252	2.16084	1.41389	3.3024	0.000370222	3.43154	0.456884	0.158501	0.00892857	0.188867	0.283231	0.23762
2	230636752	231501467	rs4972966	chr2:230636752:C:T	intergenic	SP100;LINC01907	dist=91150;dist=54169	C	T	0.4325	35/108/8	1	Imputed	0.98075	2.21245	1.43877	3.40216	0.0002984	3.5252	2.16084	1.41389	3.3024	0.000370222	3.43154	0.456884	0.158501	0.00892857	0.188867	0.283231	0.23762
2	230636944	231501659	rs4972967	chr2:230636944:G:A	intergenic	SP100;LINC01907	dist=91342;dist=53977	G	A	0.4325	35/108/8	1	Imputed	0.98054	2.21245	1.43877	3.40216	0.0002984	3.5252	2.16084	1.41389	3.3024	0.000370222	3.43154	0.456884	0.158501	0.00892857	0.188867	0.283231	0.23762
2	230637498	231502213	rs11692822	chr2:230637498:A:G	intergenic	SP100;LINC01907	dist=91896;dist=53423	A	G	0.4325	35/108/8	1	Imputed	0.98072	2.21245	1.43877	3.40216	0.0002984	3.5252	2.16084	1.41389	3.3024	0.000370222	3.43154	0.456127	0.158501	0.00892857	0.188867	0.283231	0.23742
2	230637622	231502337	rs11681711	chr2:230637622:C:T	intergenic	SP100;LINC01907	dist=92020;dist=53299	C	T	0.4325	35/108/8	1	Imputed	0.98072	2.21245	1.43877	3.40216	0.0002984	3.5252	2.16084	1.41389	3.3024	0.000370222	3.43154	0.456884	0.158501	0.00892857	0.190855	0.283231	0.238019
2	230637981	231502696	rs10933351	chr2:230637981:T:C	intergenic	SP100;LINC01907	dist=92379;dist=52940	T	C	0.4291	35/106/8	0.8887	Imputed	0.97833	2.22421	1.44878	3.41467	0.0002569	3.59024	2.17199	1.42367	3.31365	0.000319376	3.4957	0.456884	0.158501	0.00892857	0.188867	0.283231	0.23762
2	230638113	231502828	rs12470214	chr2:230638113:G:C	intergenic	SP100;LINC01907	dist=92511;dist=52808	G	C	0.4291	35/106/8	0.8887	Imputed	0.97896	2.22421	1.44878	3.41467	0.0002569	3.59024	2.17199	1.42367	3.31365	0.000319376	3.4957	0.456884	0.158501	0.00892857	0.186879	0.283231	0.23722
2	230638186	231502901	rs112859599	chr2:230638186:A:AATAAG	intergenic	SP100;LINC01907	dist=92584;dist=52735	A	AATAAG	0.4308	35/106/8	0.8887	Imputed	0.97655	2.22421	1.44878	3.41467	0.0002569	3.59024	2.17199	1.42367	3.31365	0.000319376	3.4957	0.45764	0.158501	0.00892857	0.186879	0.283231	0.23742
2	230695922	231560637	rs73109537	chr2:230695922:A:G	ncRNA_intr	LINC01907		G	A	0.1505	5/42/179	0.1876	Imputed	0.93725	3.08022	1.78991	5.30068	4.86e-05	4.31336	2.99315	1.74696	5.1283	6.58709e-05	4.18131	0.129349	0.0100865	0	0.000994036	0	0.0357428
2	232232176	233096886	rs11904384	chr2:232232176:G:A	intronic	DIS3L2		A	G	0.1453	2/51/173	0.5446	Imputed	0.99752	2.45444	1.35165	4.45698	0.00318	2.49757	2.40611	1.33242	4.345	0.00359385	2.44444	0.164145	0.105187	0.0257937	0.0646123	0.0449898	0.0848642
2	232259975	233124685	rs2633264	chr2:232259975:T:C	intronic	DIS3L2		C	T	0.2007	4/70/152	0.2508	Genotype	0.99824	2.15847	1.25354	3.71668	0.005515	2.25845	2.11509	1.2354	3.62119	0.00632317	2.19907	0.220877	0.175793	0.0357143	0.17992	0.134969	0.152356
2	232261609	233126319	rs11903071	chr2:232261609:G:A	intronic	DIS3L2		A	G	0.1453	2/51/173	0.5446	Imputed	0.99672	2.42759	1.33909	4.4009	0.003476	2.45892	2.38075	1.32054	4.29217	0.00391883	2.40684	0.161876	0.0994236	0.0277778	0.0516899	0.0419223	0.0806709
2	232274167	233138877	rs75733224	chr2:232274167:G:A	intronic	DIS3L2		A	G	0.1453	2/51/173	0.5446	Imputed	0.99766	2.42759	1.33909	4.4009	0.003476	2.45892	2.38075	1.32054	4.29217	0.00391883	2.40684	0.164145	0.100865	0.0277778	0.0516899	0.0419223	0.0814696
2	232287769	233152479	rs76788222	chr2:232287769:T:G	intronic	DIS3L2		G	T	0.199	3/72/151	0.1034	Genotype	1	2.20538	1.25225	3.88398	0.006155	2.21077	2.16114	1.23488	3.78216	0.00695744	2.15755	0.219365	0.180115	0.0347222	0.173956	0.130879	0.150359
2	232306546	233171256	rs7589083	chr2:232306546:T:C	intronic	DIS3L2		C	T	0.0519	0/14/212	1	Imputed	0.9962	5.2174	2.21283	12.3016	0.0001599	3.79615	5.00591	2.13172	11.7554	0.000217435	3.66267	0.0537065	0.00432277	0	0	0	0.0147764
2	232447741	233312451	rs1713296	chr2:232447741:A:G	intergenic	ALPPL2;ALPI	dist=37027;dist=8371	A	G	0.327	36/93/97	0.08746	Imputed	0.96918	0.434787	0.261546	0.722777	0.001316	2.88074	0.448427	0.272759	0.737231	0.00156761	2.80476	0.322239	0.340058	0.267857	0.361829	0.323108	0.321885
2	232450330	233315040	rs10933396	chr2:232450330:C:T	intergenic	ALPPL2;ALPI	dist=39616;dist=5782	T	C	0.5	47/112/6	1	Imputed	0.97529	2.321	1.48528	3.62696	0.000218	3.66154	2.26371	1.45899	3.51229	0.000266887	3.57367	0.499244	0.523055	0.563492	0.380716	0.469325	0.485823
2	232450598	233315308	rs1190425	chr2:232450598:C:T	intergenic	ALPPL2;ALPI	dist=39884;dist=5514	T	C	0.5	47/112/6	1	Imputed	0.97531	2.321	1.48528	3.62696	0.000218	3.66154	2.26371	1.45899	3.51229	0.000266887	3.57367	0.498487	0.523055	0.56746	0.380716	0.469325	0.486422
2	232450753	233315463	rs11893605	chr2:232450753:G:C	intergenic	ALPPL2;ALPI	dist=40039;dist=5359	C	G	0.1557	3/51/172	1	Imputed	0.97889	2.5113	1.49039	4.23151	0.0005423	3.26576	2.46041	1.46626	4.12861	0.000651531	3.18606	0.154312	0.0864553	0.0803571	0.107356	0.0807771	0.10623
2	232451168	233315878	rs112836482	chr2:232451168:A:G	intergenic	ALPPL2;ALPI	dist=40454;dist=4944	G	A	0.154	4/49/173	0.7627	Imputed	0.99019	2.37145	1.40836	3.99314	0.001161	2.93517	2.32902	1.38878	3.90582	0.00135037	2.86955	0.15885	0.0864553	0.0803571	0.107356	0.0807771	0.107428
2	232451469	233316179	rs60218633	chr2:232451469:G:T	intergenic	ALPPL2;ALPI	dist=40755;dist=4643	T	G	0.154	4/49/173	0.7627	Imputed	0.99158	2.37145	1.40836	3.99314	0.001161	2.93517	2.32902	1.38878	3.90582	0.00135037	2.86955	0.154312	0.0864553	0.0803571	0.107356	0.0807771	0.10623
2	232648005	233512715	rs112128453	chr2:232648005:C:T	intronic	EFHD1		T	C	0.09343	2/28/196	0.3024	Imputed	0.9862	2.7456	1.44319	5.22338	0.002087	2.68048	2.68892	1.41861	5.09674	0.00243102	2.61421	0.0983359	0.00288184	0	0	0	0.0263578
2	235373437	236282081	rs73128011	chr2:235373437:T:C	intergenic	SH3BP4;AGAP1	dist=317723;dist=12065	C	T	0.1228	1/43/182	0.7059	Imputed	0.98026	2.92706	1.58396	5.40904	0.0006069	3.21688	2.84988	1.55139	5.23517	0.000737059	3.1325	0.139183	0.0115274	0.000992063	0.00994036	0.0265849	0.0457268
2	235570137	236478781	rs144240577	chr2:235570137:CT:C	intronic	AGAP1		C	CT	0.09689	0/34/192	0.6202	Imputed	0.97677	3.70617	1.90826	7.19802	0.0001098	3.9594	3.58736	1.85834	6.92509	0.000140889	3.85112	0.102118	0.00432277	0	0	0	0.0275559
2	235573374	236482018	rs75998214	chr2:235573374:G:C	intronic	AGAP1		C	G	0.128	0/47/179	0.1423	Imputed	0.97832	3.42465	1.82461	6.42781	0.0001273	3.89517	3.32826	1.78415	6.20875	0.000156892	3.8044	0.140696	0.00576369	0	0	0	0.0379393
2	235578722	236487366	rs11890510	chr2:235578722:T:C	intronic	AGAP1		C	T	0.1055	0/38/188	0.3776	Imputed	0.97098	3.55729	1.85564	6.81938	0.0001321	3.8791	3.44933	1.81008	6.57312	0.000167453	3.77611	0.111952	0.00432277	0	0	0	0.0301518
2	235586923	236495567	rs11899414	chr2:235586923:G:A	intronic	AGAP1		A	G	0.09862	0/35/191	0.3736	Imputed	0.96691	3.54309	1.83393	6.84514	0.0001664	3.77885	3.43437	1.78837	6.59535	0.000210514	3.67672	0.112708	0.00432277	0	0	0.00102249	0.0305511
2	235587168	236495812	rs78092534	chr2:235587168:T:A	intronic	AGAP1		A	T	0.09862	0/35/191	0.3736	Imputed	0.9669	3.54309	1.83393	6.84514	0.0001664	3.77885	3.43437	1.78837	6.59535	0.000210514	3.67672	0.112708	0.00432277	0	0	0	0.0303514
2	235587474	236496118	rs77535411	chr2:235587474:G:A	intronic	AGAP1		A	G	0.09862	0/35/191	0.3736	Imputed	0.9669	3.54309	1.83393	6.84514	0.0001664	3.77885	3.43437	1.78837	6.59535	0.000210514	3.67672	0.112708	0.00432277	0	0	0	0.0303514
2	235591857	236500501	rs114885288	chr2:235591857:C:A	intronic	AGAP1		A	C	0.1003	0/36/190	0.3723	Imputed	0.96968	3.45216	1.7908	6.65478	0.0002154	3.66675	3.35073	1.74821	6.42223	0.000269633	3.56923	0.0998487	0.00432277	0	0	0	0.0269569
2	235591895	236500539	rs116072008	chr2:235591895:G:A	intronic	AGAP1		A	G	0.1003	0/36/190	0.3723	Imputed	0.96968	3.45216	1.7908	6.65478	0.0002154	3.66675	3.35073	1.74821	6.42223	0.000269633	3.56923	0.0990923	0.00432277	0	0	0	0.0267572
2	235592313	236500957	rs11894295	chr2:235592313:A:G	intronic	AGAP1		G	A	0.1021	0/36/190	0.3723	Imputed	0.96587	3.76595	1.95235	7.26426	7.607e-05	4.11879	3.64243	1.89984	6.98337	9.91868e-05	4.00355	0.110439	0.00432277	0	0	0	0.0297524
2	235593560	236502204	rs76572529	chr2:235593560:C:T	intronic	AGAP1		T	C	0.09343	0/33/193	0.614	Imputed	0.97715	3.56442	1.82389	6.9659	0.0002006	3.69767	3.45487	1.77876	6.71035	0.000251877	3.59881	0.0953101	0.00576369	0	0	0	0.0259585
2	235596776	236505420	rs74452742	chr2:235596776:G:A	intronic	AGAP1		A	G	0.0917	0/32/194	0.6095	Imputed	0.97866	3.74717	1.90561	7.36838	0.0001289	3.88975	3.62477	1.85471	7.08411	0.000165274	3.7818	0.0937973	0.00576369	0	0	0	0.0255591
2	235597261	236505905	rs79209317	chr2:235597261:G:A	intronic	AGAP1		A	G	0.0917	0/32/194	0.6095	Imputed	0.97643	3.74717	1.90561	7.36838	0.0001289	3.88975	3.62477	1.85471	7.08411	0.000165274	3.7818	0.0953101	0.00576369	0	0	0	0.0259585
2	235597607	236506251	rs116707244	chr2:235597607:C:T	intronic	AGAP1		T	C	0.0917	0/32/194	0.6095	Imputed	0.97643	3.74717	1.90561	7.36838	0.0001289	3.88975	3.62477	1.85471	7.08411	0.000165274	3.7818	0.0953101	0.00576369	0	0	0	0.0259585
2	237356530	238265173	rs58747232	chr2:237356530:C:G	intronic	COL6A3		G	C	0.1073	1/35/190	1	Imputed	0.96683	3.10496	1.66135	5.80296	0.0003832	3.41657	3.0253	1.62635	5.62758	0.000472631	3.32548	0.15885	0.00720461	0	0	0	0.0429313
2	237882156	238790798	rs73092517	chr2:237882156:C:T	intronic	RAMP1		T	C	0.1003	1/32/193	1	Genotype	0.99777	3.08022	1.66775	5.68893	0.0003254	3.48758	2.99133	1.62742	5.49831	0.000418627	3.37817	0.104387	0.113833	0.150794	0.0675944	0.153374	0.117212
2	237882368	238791010	rs73092519	chr2:237882368:C:T	intronic	RAMP1		T	C	0.1003	1/32/193	1	Imputed	0.99237	3.08022	1.66775	5.68893	0.0003254	3.48758	2.99133	1.62742	5.49831	0.000418627	3.37817	0.103631	0.113833	0.154762	0.0675944	0.153374	0.117812
2	237882487	238791129	rs73092521	chr2:237882487:G:A	intronic	RAMP1		A	G	0.1003	1/32/193	1	Imputed	0.99179	3.08022	1.66775	5.68893	0.0003254	3.48758	2.99133	1.62742	5.49831	0.000418627	3.37817	0.104387	0.113833	0.151786	0.0675944	0.153374	0.117412
2	237882702	238791344	rs73092525	chr2:237882702:C:T	intronic	RAMP1		T	C	0.1021	1/32/193	1	Imputed	0.99275	3.24787	1.76415	5.97946	0.0001548	3.81023	3.14889	1.71828	5.77061	0.000205957	3.68622	0.107413	0.113833	0.151786	0.0675944	0.153374	0.118211
2	238477115	239385756	rs59657740	chr2:238477115:A:G	intergenic	ASB1;LINC01107	dist=24865;dist=33575	G	A	0.1194	0/43/183	0.2338	Imputed	0.99625	2.66339	1.44193	4.91956	0.001756	2.75548	2.60838	1.41841	4.79668	0.00203841	2.69071	0.127837	0.0144092	0.0406746	0.0198807	0.00204499	0.0483227
2	239513103	240434797	rs56709464	chr2:239513103:T:C	intergenic	LOC101928111;LOC150935	dist=110739;dist=24975	T	C	0.4187	44/118/6	0.5027	Imputed	0.98017	0.452938	0.283014	0.724885	0.0009648	3.01556	0.465843	0.293419	0.739589	0.00119913	2.92113	0.416036	0.623919	0.424603	0.700795	0.633947	0.546326
3	219759	261442	rs459362	chr3:219759:A:G	intronic	CHL1		G	A	0.1107	1/37/188	1	Imputed	0.95876	2.71611	1.49444	4.93645	0.001046	2.98047	2.65029	1.46436	4.79665	0.00128123	2.89237	0.120272	0.178674	0.46131	0.102386	0.326176	0.233626
3	1575303	1616987	rs9824343	chr3:1575303:G:C	intergenic	CNTN6;CNTN4	dist=171695;dist=52350	C	G	0.2993	13/92/12	0.4916	Imputed	0.9964	2.33427	1.47134	3.7033	0.0003184	3.49703	2.28014	1.44458	3.59901	0.000400885	3.39698	0.307867	0.116715	0.146825	0.162028	0.122699	0.183506
3	5393676	5435362	rs58289623	chr3:5393676:T:C	intergenic	MIR4790;GRM7-AS3	dist=143421;dist=12386	C	T	0.08478	0/29/197	0.6072	Imputed	0.96941	2.82074	1.38793	5.73268	0.004163	2.38059	2.77061	1.36934	5.60582	0.00459404	2.33781	0.0801815	0.20317	0.137897	0.105368	0.0603272	0.110024
3	6388206	6429893	rs150860902	chr3:6388206:T:C	intergenic	MIR4790;GRM7-AS3	dist=1137951;dist=2441	C	T	0.05363	0/16/210	1	Imputed	0.95408	4.00683	1.72769	9.29254	0.00122	2.91364	3.79131	1.65171	8.70254	0.00166821	2.77775	0.0680787	0.00576369	0	0	0	0.01877
3	6819089	6860776	rs168194	chr3:6819089:T:C	intergenic	GRM7-AS3;GRM7	dist=13640;dist=42026	T	C	0.08131	0/27/199	1	Genotype	0.99771	3.47641	1.75337	6.89269	0.0003601	3.44358	3.38292	1.71418	6.67616	0.000441667	3.35491	0.0779123	0.0518732	0.000992063	0.0984095	0.0582822	0.0591054
3	9066575	9108259	rs6775084	chr3:9066575:C:T	intronic	SRGAP3		T	C	0.06055	0/19/207	1	Imputed	0.99611	3.16135	1.4201	7.03762	0.004825	2.3165	3.10698	1.40053	6.89261	0.00529359	2.27625	0.0748865	0.00864553	0	0	0	0.0209665
3	9857921	9899605	rs41523146	chr3:9857921:G:C	intergenic	RPUSD3;CIDEC	dist=13862;dist=8789	C	G	0.1436	3/47/176	1	Imputed	0.94967	2.60544	1.52377	4.45492	0.0004679	3.32985	2.54822	1.49679	4.33823	0.000569521	3.24449	0.138427	0.0158501	0	0.000994036	0	0.0389377
3	11941649	11983123	rs6796476	chr3:11941649:A:T	intergenic	TAMM41;SYN2	dist=94730;dist=62711	T	A	0.192	9/82/135	0.5621	Imputed	0.98863	0.282522	0.13447	0.593579	0.000847	3.07212	0.300477	0.146563	0.616023	0.00102825	2.9879	0.215582	0.128242	0.114087	0.0516899	0.0777096	0.123203
3	13694289	13735788	rs4074837	chr3:13694289:A:G	ncRNA_intr	LINC00620		G	A	0.07439	1/21/204	0.4453	Imputed	0.98933	4.63669	2.28923	9.3913	2.042e-05	4.68994	4.45551	2.21062	8.98007	2.93538e-05	4.53234	0.0446293	0.26513	0.16369	0.290258	0.305726	0.199481
3	13695767	13737266	rs34912393	chr3:13695767:G:A	ncRNA_intr	LINC00620		A	G	0.07439	1/21/204	0.4453	Imputed	0.98934	4.63669	2.28923	9.3913	2.042e-05	4.68994	4.45551	2.21062	8.98007	2.93538e-05	4.53234	0.0423601	0.266571	0.161706	0.28827	0.299591	0.197085
3	13697089	13738588	rs11713878	chr3:13697089:G:A	ncRNA_intr	LINC00620		A	G	0.07439	1/22/203	0.475	Imputed	0.98825	4.1787	2.06451	8.45795	7.036e-05	4.15267	4.03012	2.00052	8.11883	9.60121e-05	4.01767	0.0423601	0.266571	0.160714	0.289264	0.300613	0.197284
3	13699517	13741016	rs4234515	chr3:13699517:G:A	ncRNA_intr	LINC00620		A	G	0.07785	1/23/202	0.5045	Imputed	0.99291	4.13712	2.07592	8.24489	5.449e-05	4.26368	3.9956	2.01341	7.92925	7.45208e-05	4.12772	0.0431165	0.269452	0.159722	0.289264	0.304703	0.198482
3	13703954	13745453	rs11715659	chr3:13703954:C:T	ncRNA_intr	LINC00620		T	C	0.0692	1/20/205	0.4154	Imputed	0.99426	4.19545	2.03925	8.63149	9.796e-05	4.00895	4.0455	1.97558	8.28416	0.00013243	3.87801	0.0370651	0.272334	0.159722	0.299205	0.291411	0.196685
3	13708584	13750083	rs4684988	chr3:13708584:C:T	ncRNA_intr	LINC00620		T	C	0.0692	1/20/205	0.4154	Genotype	0.99999	4.19545	2.03925	8.63149	9.796e-05	4.00895	4.0455	1.97558	8.28416	0.00013243	3.87801	0.0370651	0.279539	0.161706	0.302187	0.296524	0.199681
3	13715983	13757482	rs4684993	chr3:13715983:G:A	ncRNA_intr	LINC00620		A	G	0.0692	1/20/205	0.4154	Imputed	0.99741	4.19545	2.03925	8.63149	9.796e-05	4.00895	4.0455	1.97558	8.28416	0.00013243	3.87801	0.0347958	0.278098	0.144841	0.302187	0.297546	0.195687
3	13717164	13758663	rs4684996	chr3:13717164:C:G	ncRNA_intr	LINC00620		G	C	0.0692	1/20/205	0.4154	Imputed	0.9974	4.19545	2.03925	8.63149	9.796e-05	4.00895	4.0455	1.97558	8.28416	0.00013243	3.87801	0.0347958	0.278098	0.144841	0.302187	0.296524	0.195487
3	13778456	13819953	rs7632509	chr3:13778456:T:A	intergenic	LINC00620;WNT7A	dist=31821;dist=40129	T	A	0.07439	0/24/202	1	Imputed	0.9629	3.18674	1.61161	6.30136	0.0008636	3.06369	3.10735	1.57672	6.12389	0.00105475	2.97685	0.160363	0.462536	0.514881	0.405567	0.267894	0.34385
3	14224436	14265936	rs4685088	chr3:14224436:T:C	intergenic	LSM3;LINC01267	dist=26067;dist=124015	C	T	0.5	47/116/6	0.6893	Imputed	0.98855	0.488459	0.309972	0.769721	0.002015	2.69572	0.499142	0.318824	0.781443	0.002379	2.62361	0.568079	0.492795	0.225198	0.208748	0.242331	0.352835
3	14225824	14267324	rs28862911	chr3:14225824:A:G	intergenic	LSM3;LINC01267	dist=27455;dist=122627	G	A	0.2976	18/113/9	0.06992	Genotype	0.99511	0.40434	0.229263	0.713113	0.001762	2.75399	0.417687	0.239463	0.728558	0.00209999	2.67778	0.283661	0.247839	0.206349	0.220676	0.246421	0.243211
3	14230196	14271696	rs6797452	chr3:14230196:G:A	intergenic	LSM3;LINC01267	dist=31827;dist=118255	G	A	0.1903	7/58/161	0.4648	Imputed	0.97895	2.23849	1.38466	3.6188	0.00101	2.99568	2.2018	1.36727	3.54569	0.00116687	2.93298	0.201967	0.184438	0.0218254	0.227634	0.176892	0.163538
3	14365123	14406623	rs1550158	chr3:14365123:C:T	intergenic	LINC01267;SLC6A6	dist=12555;dist=37453	C	T	0.4567	56/111/5	0.7911	Imputed	0.99273	0.495197	0.317312	0.772803	0.001971	2.70531	0.505787	0.326335	0.78392	0.00229654	2.63893	0.437973	0.445245	0.446429	0.395626	0.44683	0.433906
3	14379739	14421239	rs10446439	chr3:14379739:A:G	intergenic	LINC01267;SLC6A6	dist=27171;dist=22837	A	G	0.1903	6/87/133	0.07882	Genotype	0.99931	0.324004	0.16123	0.651108	0.001551	2.80939	0.341142	0.172915	0.673036	0.00192136	2.71639	0.189864	0.0331412	0.0515873	0.0626243	0.120654	0.101238
3	14382681	14424181	rs73815238	chr3:14382681:T:G	intergenic	LINC01267;SLC6A6	dist=30113;dist=19895	G	T	0.1678	6/77/143	0.2981	Imputed	0.9989	0.271715	0.123625	0.597205	0.001185	2.92628	0.290816	0.13595	0.622095	0.00145513	2.8371	0.166415	0.0302594	0.00694444	0.00596421	0.0102249	0.0527157
3	16635855	16677362	rs7634664	chr3:16635855:G:A	intergenic	DAZL;PLCL2	dist=30356;dist=249104	G	A	0.1869	4/64/158	0.617	Imputed	0.97599	2.37453	1.40681	4.00793	0.001204	2.91937	2.32468	1.38367	3.90566	0.00143885	2.84198	0.176248	0.42219	0.354167	0.350895	0.362986	0.317692
3	16645694	16687201	rs9850448	chr3:16645694:C:A	intergenic	DAZL;PLCL2	dist=40195;dist=239265	A	C	0.3945	25/111/9	0.3137	Imputed	0.99501	2.09049	1.32811	3.29051	0.001442	2.84103	2.04941	1.30959	3.20716	0.00168688	2.77292	0.403177	0.278098	0.0853175	0.364811	0.332311	0.300319
3	16789037	16830544	rs78263074	chr3:16789037:T:A	intergenic	DAZL;PLCL2	dist=183538;dist=95922	A	T	0.09343	1/30/195	1	Imputed	0.98931	2.73738	1.38825	5.3976	0.003647	2.43806	2.6836	1.36846	5.26262	0.00406677	2.39075	0.091528	0.0273775	0.0198413	0.0357853	0.118609	0.0623003
3	21264926	21306418	rs73821057	chr3:21264926:T:C	intergenic	LOC101927829;VENTXP7	dist=913998;dist=14080	C	T	0.199	5/65/156	0.8091	Imputed	0.99856	2.29194	1.37927	3.80855	0.001367	2.86423	2.24648	1.35836	3.71526	0.00161458	2.79194	0.157337	0.115274	0.486111	0.218688	0.222904	0.242812
3	21265582	21307074	rs73821058	chr3:21265582:T:G	intergenic	LOC101927829;VENTXP7	dist=914654;dist=14014	G	T	0.2076	6/68/152	0.8193	Imputed	0.99556	2.07529	1.25961	3.41918	0.004161	2.3808	2.0407	1.24424	3.34698	0.00471766	2.32627	0.164902	0.118156	0.485119	0.218688	0.221881	0.244808
3	21266440	21307932	rs9848139	chr3:21266440:C:T	intergenic	LOC101927829;VENTXP7	dist=915512;dist=13928	T	C	0.2076	6/68/152	0.8193	Imputed	0.99815	2.07529	1.25961	3.41918	0.004161	2.3808	2.0407	1.24424	3.34698	0.00471766	2.32627	0.164902	0.115274	0.481151	0.218688	0.220859	0.243411
3	21267042	21308534	rs9310639	chr3:21267042:G:T	intergenic	LOC101927829;VENTXP7	dist=916114;dist=13868	T	G	0.199	5/65/156	0.8091	Genotype	1	2.29194	1.37927	3.80855	0.001367	2.86423	2.24648	1.35836	3.71526	0.00161458	2.79194	0.157337	0.115274	0.486111	0.218688	0.220859	0.242412
3	21267081	21308573	rs9853181	chr3:21267081:G:A	intergenic	LOC101927829;VENTXP7	dist=916153;dist=13864	A	G	0.199	5/65/156	0.8091	Imputed	0.99857	2.29194	1.37927	3.80855	0.001367	2.86423	2.24648	1.35836	3.71526	0.00161458	2.79194	0.157337	0.115274	0.486111	0.218688	0.220859	0.242412
3	21267599	21309091	rs9310640	chr3:21267599:T:A	intergenic	LOC101927829;VENTXP7	dist=916671;dist=13812	A	T	0.2076	6/68/152	0.8193	Imputed	0.99818	2.07529	1.25961	3.41918	0.004161	2.3808	2.0407	1.24424	3.34698	0.00471766	2.32627	0.164145	0.115274	0.487103	0.219682	0.221881	0.244808
3	21269040	21310532	rs10470646	chr3:21269040:T:C	intergenic	LOC101927829;VENTXP7	dist=918112;dist=13668	C	T	0.2076	6/68/152	0.8193	Imputed	0.99814	2.07529	1.25961	3.41918	0.004161	2.3808	2.0407	1.24424	3.34698	0.00471766	2.32627	0.164145	0.116715	0.488095	0.219682	0.220859	0.245008
3	21269397	21310889	rs4045832	chr3:21269397:C:T	intergenic	LOC101927829;VENTXP7	dist=918469;dist=13632	T	C	0.2491	10/78/13	1	Genotype	0.99773	2.07986	1.28879	3.35649	0.002708	2.56735	2.04201	1.27165	3.27904	0.00313147	2.50425	0.207262	0.5317	0.746032	0.262425	0.389571	0.407348
3	21269431	21310923	rs9310641	chr3:21269431:A:G	intergenic	LOC101927829;VENTXP7	dist=918503;dist=13629	G	A	0.199	5/65/156	0.8091	Imputed	0.99849	2.29194	1.37927	3.80855	0.001367	2.86423	2.24648	1.35836	3.71526	0.00161458	2.79194	0.158094	0.116715	0.488095	0.219682	0.221881	0.24361
3	21271672	21313164	rs6769270	chr3:21271672:G:A	intergenic	LOC101927829;VENTXP7	dist=920744;dist=13405	A	G	0.199	5/65/156	0.8091	Imputed	0.99822	2.29194	1.37927	3.80855	0.001367	2.86423	2.24648	1.35836	3.71526	0.00161458	2.79194	0.156581	0.118156	0.481151	0.219682	0.220859	0.241813
3	21272077	21313569	rs6769669	chr3:21272077:G:T	intergenic	LOC101927829;VENTXP7	dist=921149;dist=13364	T	G	0.199	5/65/156	0.8091	Imputed	0.99747	2.29194	1.37927	3.80855	0.001367	2.86423	2.24648	1.35836	3.71526	0.00161458	2.79194	0.157337	0.118156	0.484127	0.219682	0.219836	0.242412
3	21272114	21313606	rs12634990	chr3:21272114:C:T	intergenic	LOC101927829;VENTXP7	dist=921186;dist=13361	T	C	0.199	5/65/156	0.8091	Imputed	0.99741	2.29194	1.37927	3.80855	0.001367	2.86423	2.24648	1.35836	3.71526	0.00161458	2.79194	0.157337	0.118156	0.484127	0.218688	0.219836	0.242212
3	21272238	21313730	rs3965459	chr3:21272238:T:G	intergenic	LOC101927829;VENTXP7	dist=921310;dist=13348	G	T	0.1955	5/64/157	0.8082	Imputed	0.99743	2.28462	1.36498	3.82386	0.001667	2.77806	2.24005	1.34478	3.73132	0.00194912	2.71016	0.153555	0.118156	0.483135	0.218688	0.219836	0.241014
3	21277590	21319082	rs6766303	chr3:21277590:C:T	intergenic	LOC101927829;VENTXP7	dist=926662;dist=12813	T	C	0.2076	6/68/152	0.8193	Imputed	0.99664	2.07529	1.25961	3.41918	0.004161	2.3808	2.0407	1.24424	3.34698	0.00471766	2.32627	0.163389	0.115274	0.483135	0.219682	0.216769	0.242812
3	21279548	21321040	rs73821062	chr3:21279548:T:A	intergenic	LOC101927829;VENTXP7	dist=928620;dist=12617	A	T	0.2197	7/71/148	0.8281	Imputed	0.99697	2.13251	1.30064	3.49642	0.002681	2.5717	2.09343	1.2829	3.41606	0.0031053	2.5079	0.184569	0.119597	0.483135	0.219682	0.217791	0.249201
3	21284697	21326189	rs78059932	chr3:21284697:GC:G	intergenic	LOC101927829;VENTXP7	dist=933769;dist=12102	G	GC	0.199	5/65/156	0.8091	Imputed	0.99633	2.29194	1.37927	3.80855	0.001367	2.86423	2.24648	1.35836	3.71526	0.00161458	2.79194	0.156581	0.115274	0.482143	0.219682	0.215746	0.240615
3	21286627	21328119	rs9826907	chr3:21286627:C:T	intergenic	LOC101927829;VENTXP7	dist=935699;dist=11909	T	C	0.1972	5/64/157	0.8082	Imputed	0.99534	2.32542	1.39942	3.86415	0.001128	2.94769	2.27848	1.37754	3.76864	0.00133857	2.87336	0.155825	0.115274	0.482143	0.219682	0.217791	0.240815
3	23692841	23734332	rs9863021	chr3:23692841:C:A	intergenic	UBE2E2;UBE2E1-AS1	dist=102036;dist=11118	A	C	0.1055	1/35/190	1	Imputed	0.99446	3.18993	1.70752	5.95933	0.0002749	3.56083	3.09455	1.6641	5.75461	0.000358271	3.44579	0.131619	0.0806916	0.144841	0.00994036	0.0408998	0.0850639
3	23692959	23734450	rs9883225	chr3:23692959:T:C	intergenic	UBE2E2;UBE2E1-AS1	dist=102154;dist=11106	C	T	0.1125	1/38/187	1	Genotype	0.99651	3.16135	1.7088	5.84862	0.0002456	3.60977	3.06945	1.66679	5.6525	0.000318254	3.49723	0.142209	0.0806916	0.145833	0.00994036	0.0408998	0.0880591
3	23693255	23734746	rs28580261	chr3:23693255:G:C	intergenic	UBE2E2;UBE2E1-AS1	dist=102450;dist=11076	C	G	0.1038	2/32/192	0.6373	Imputed	0.99433	3.10496	1.68298	5.72838	0.0002877	3.54106	3.01476	1.64029	5.54095	0.000379961	3.42026	0.125567	0.0806916	0.106151	0.00894632	0.00613497	0.0686901
3	24792164	24833655	rs55650230	chr3:24792164:T:C	intergenic	MIR4792;RARB	dist=270729;dist=37159	C	T	0.2076	7/93/126	0.04299	Imputed	0.98766	0.363128	0.185715	0.710024	0.003063	2.51385	0.380018	0.197789	0.730141	0.00368419	2.43366	0.199697	0.0216138	0.207341	0.0318091	0.0327198	0.110224
3	24915382	24956873	rs12106687	chr3:24915382:T:C	intronic	RARB		C	T	0.06574	1/19/206	0.3854	Imputed	0.98804	4.15786	2.01473	8.58068	0.0001155	3.93742	3.98291	1.93887	8.18187	0.000168139	3.77433	0.0559758	0.0144092	0	0.00198807	0	0.0171725
3	24943093	24984584	rs73137261	chr3:24943093:A:G	intronic	RARB		G	A	0.06574	1/18/207	0.3556	Imputed	0.99472	3.94717	1.99196	7.82155	8.326e-05	4.07956	3.77311	1.91216	7.44517	0.000128475	3.89118	0.0506808	0.0144092	0	0.00198807	0	0.0157748
3	24958690	25000181	rs73137289	chr3:24958690:T:C	intronic	RARB		C	T	0.0692	2/18/206	0.08601	Imputed	0.9856	3.54309	1.83425	6.84394	0.0001661	3.77963	3.40561	1.77079	6.54974	0.000240168	3.61948	0.0506808	0.0129683	0	0.00198807	0	0.0155751
3	24960435	25001926	rs73137291	chr3:24960435:G:A	intronic	RARB		A	G	0.0692	2/18/206	0.08601	Imputed	0.98561	3.54309	1.83425	6.84394	0.0001661	3.77963	3.40561	1.77079	6.54974	0.000240168	3.61948	0.0499244	0.0129683	0	0.00198807	0	0.0153754
3	25003283	25044774	rs73143085	chr3:25003283:G:T	intronic	RARB		T	G	0.1696	3/59/164	0.5864	Imputed	0.99168	2.61483	1.51743	4.50587	0.0005361	3.27075	2.56111	1.49436	4.38937	0.000622993	3.20552	0.145234	0.037464	0.12004	0.00795229	0.0184049	0.0728834
3	25003321	25044812	rs73143089	chr3:25003321:A:G	intronic	RARB		G	A	0.1696	3/59/164	0.5864	Imputed	0.99445	2.61483	1.51743	4.50587	0.0005361	3.27075	2.56111	1.49436	4.38937	0.000622993	3.20552	0.145234	0.037464	0.12004	0.00795229	0.0184049	0.0728834
3	27359988	27401479	rs991868	chr3:27359988:G:A	intronic	NEK10		A	G	0.4775	36/128/6	0.03139	Imputed	0.99304	2.10055	1.32461	3.33103	0.001607	2.79398	2.05053	1.3014	3.2309	0.00196388	2.70689	0.536309	0.0504323	0	0.0298211	0.0255624	0.159545
3	28105737	28147228	rs17021058	chr3:28105737:C:T	intergenic	LINC01980;CMC1	dist=245412;dist=13589	T	C	0.07612	0/25/201	1	Imputed	0.99807	3.63279	1.81096	7.28739	0.000281	3.55129	3.514	1.76037	7.01455	0.00036587	3.43667	0.0658094	0.00432277	0	0.00198807	0	0.0183706
3	28106679	28148170	rs115196480	chr3:28106679:G:A	intergenic	LINC01980;CMC1	dist=246354;dist=13495	A	G	0.07612	0/25/201	1	Imputed	0.99807	3.63279	1.81096	7.28739	0.000281	3.55129	3.514	1.76037	7.01455	0.00036587	3.43667	0.065053	0.00432277	0	0.00198807	0	0.0181709
3	28109803	28151294	rs146485322	chr3:28109803:G:A	intergenic	LINC01980;CMC1	dist=249478;dist=13183	A	G	0.07439	0/24/202	1	Imputed	0.99811	3.72848	1.84593	7.5309	0.0002435	3.6135	3.59562	1.78899	7.22671	0.000326728	3.48581	0.065053	0.00432277	0	0.00198807	0	0.0181709
3	28113763	28155254	rs78244781	chr3:28113763:C:G	intergenic	LINC01980;CMC1	dist=253438;dist=12787	G	C	0.07266	0/23/203	1	Imputed	0.9875	3.86128	1.91041	7.80437	0.0001681	3.77443	3.72082	1.84907	7.48729	0.000230572	3.63719	0.065053	0.00432277	0	0.00198807	0	0.0181709
3	28116547	28158038	rs77558893	chr3:28116547:G:A	intergenic	LINC01980;CMC1	dist=256222;dist=12508	A	G	0.07439	0/24/202	1	Imputed	0.98795	3.76595	1.87476	7.56491	0.0001945	3.71108	3.6365	1.81925	7.26902	0.000258706	3.58719	0.065053	0.00432277	0	0.00198807	0	0.0181709
3	28131853	28173344	rs116683534	chr3:28131853:A:G	intergenic	LINC01980;CMC1	dist=271528;dist=10978	G	A	0.07093	0/22/204	1	Imputed	0.98757	4.22492	2.07643	8.59647	6.996e-05	4.15515	4.05873	2.00488	8.21662	9.90003e-05	4.00436	0.0605144	0.00432277	0	0.00198807	0	0.0169728
3	28133542	28175033	rs17021145	chr3:28133542:T:C	intergenic	LINC01980;CMC1	dist=273217;dist=10809	C	T	0.07093	0/22/204	1	Imputed	0.98765	4.22492	2.07643	8.59647	6.996e-05	4.15515	4.05873	2.00488	8.21662	9.90003e-05	4.00436	0.0590015	0.00432277	0	0.00198807	0	0.0165735
3	28134156	28175647	rs116105983	chr3:28134156:T:C	intergenic	LINC01980;CMC1	dist=273831;dist=10747	C	T	0.0692	0/22/204	1	Imputed	0.9858	3.95903	1.93857	8.0853	0.0001585	3.79997	3.81145	1.8753	7.74659	0.000217646	3.66225	0.0597579	0.00432277	0	0.00198807	0	0.0167732
3	28137134	28178625	rs115317543	chr3:28137134:C:T	intergenic	LINC01980;CMC1	dist=276809;dist=10449	T	C	0.06055	0/18/208	1	Imputed	0.98466	4.2802	2.0358	8.999	0.0001256	3.90101	4.10276	1.96084	8.58439	0.000178481	3.74841	0.0537065	0.00432277	0	0	0	0.0147764
3	28138527	28180018	rs17021159	chr3:28138527:T:C	intergenic	LINC01980;CMC1	dist=278202;dist=10310	C	T	0.07093	0/22/204	1	Imputed	0.98552	4.19965	2.07122	8.51527	6.92e-05	4.15989	4.0296	1.99723	8.13009	9.95552e-05	4.00194	0.0597579	0.00432277	0	0.00198807	0	0.0167732
3	28138901	28180392	rs78293222	chr3:28138901:C:T	intergenic	LINC01980;CMC1	dist=278576;dist=10273	T	C	0.07958	0/26/200	1	Imputed	0.98857	3.86515	1.95475	7.64261	0.0001014	3.99396	3.73004	1.89563	7.33962	0.00013788	3.8605	0.070348	0.00432277	0	0.00198807	0	0.0195687
3	28140372	28181863	rs116755608	chr3:28140372:T:G	intergenic	LINC01980;CMC1	dist=280047;dist=10126	G	T	0.07439	0/23/203	1	Imputed	0.98583	4.37979	2.17066	8.83719	3.723e-05	4.42911	4.20028	2.09255	8.43102	5.41216e-05	4.26663	0.0635401	0.0100865	0	0.00198807	0	0.0185703
3	28143717	28185208	rs17021161	chr3:28143717:G:A	intergenic	LINC01980;CMC1	dist=283392;dist=97916	A	G	0.08304	0/28/198	1	Imputed	0.98687	3.66197	1.86451	7.19223	0.000164	3.78516	3.54152	1.81233	6.92058	0.000215932	3.66568	0.0748865	0.0100865	0	0.00198807	0	0.0215655
3	28148479	28189970	rs115815092	chr3:28148479:T:G	intergenic	LINC01980;CMC1	dist=288154;dist=93154	G	T	0.07439	0/23/203	1	Imputed	0.99128	4.48169	2.21735	9.05834	2.936e-05	4.53224	4.29113	2.13509	8.62436	4.31759e-05	4.36476	0.0627837	0.0100865	0	0.00198807	0	0.0183706
3	28150507	28191998	rs76205624	chr3:28150507:T:C	intergenic	LINC01980;CMC1	dist=290182;dist=91126	C	T	0.07612	0/24/202	1	Imputed	0.99287	4.19125	2.09524	8.38404	5.091e-05	4.2932	4.02685	2.0235	8.01359	7.26316e-05	4.13887	0.0635401	0.0100865	0	0.00198807	0	0.0185703
3	28162175	28203666	rs79500566	chr3:28162175:C:T	intergenic	LINC01980;CMC1	dist=301850;dist=79458	T	C	0.07612	0/24/202	1	Imputed	0.99703	4.19125	2.09524	8.38404	5.091e-05	4.2932	4.02685	2.0235	8.01359	7.26316e-05	4.13887	0.0642965	0.0100865	0	0.000994036	0	0.0185703
3	28169346	28210837	rs17021183	chr3:28169346:A:G	intergenic	LINC01980;CMC1	dist=309021;dist=72287	G	A	0.07612	0/24/202	1	Imputed	0.99722	4.19125	2.09524	8.38404	5.091e-05	4.2932	4.02685	2.0235	8.01359	7.26316e-05	4.13887	0.0642965	0.0100865	0	0.000994036	0	0.0185703
3	28172733	28214224	rs141987131	chr3:28172733:AT:A	intergenic	LINC01980;CMC1	dist=312408;dist=68900	A	AT	0.07612	0/24/202	1	Imputed	0.99683	4.19125	2.09524	8.38404	5.091e-05	4.2932	4.02685	2.0235	8.01359	7.26316e-05	4.13887	0.065053	0.0100865	0	0.000994036	0	0.01877
3	28181519	28223010	rs148922005	chr3:28181519:G:C	intergenic	LINC01980;CMC1	dist=321194;dist=60114	C	G	0.0692	1/19/206	0.3854	Imputed	0.99826	3.60384	1.80051	7.21332	0.0002938	3.53195	3.47414	1.74305	6.92443	0.000401644	3.39616	0.0642965	0.00720461	0	0	0	0.0179712
3	28250574	28292065	rs79760825	chr3:28250574:G:A	intronic	CMC1		A	G	0.07093	1/20/205	0.4154	Imputed	0.99264	3.45216	1.73339	6.87519	0.0004233	3.37335	3.33756	1.68222	6.62179	0.000564886	3.24804	0.0658094	0.00720461	0	0	0	0.0183706
3	28267432	28308923	rs75356930	chr3:28267432:G:A	intronic	CMC1		A	G	0.06574	0/20/206	1	Imputed	0.98361	4.00282	1.96727	8.14458	0.0001298	3.88673	3.84871	1.89875	7.80124	0.00018497	3.7329	0.0582451	0.00576369	0	0	0	0.0161741
3	28275363	28316854	rs114689030	chr3:28275363:C:T	intronic	CMC1		T	C	0.05017	0/14/212	1	Imputed	0.96985	5.34414	2.35707	12.1166	5.99e-05	4.22257	5.10421	2.25853	11.5353	8.91116e-05	4.05007	0.0416036	0.00288184	0	0	0	0.0113818
3	30369920	30411412	rs13069597	chr3:30369920:G:T	intergenic	RBMS3;LINC01985	dist=359525;dist=14894	G	T	0.4896	46/122/5	0.2329	Imputed	0.99286	0.471989	0.298767	0.745644	0.001291	2.88907	0.482957	0.307675	0.758097	0.00155678	2.80777	0.440242	0.626801	0.564484	0.870775	0.678937	0.624201
[truncated: 5,737 more rows]

## Sheet: ST4
Supplementary Table 4: Replication Look-up in Chlamydia susceptibility and infertility due to Ct GWAS (Given in Column O through X)
[truncated: 202 more rows]

## Sheet: ST5
Supplementary Table 5(A): Distribution of posterior probabilities in chr.1 region containing rs2486961 in CHIT1.													Supplementary Table 5(B): Distribution of posterior probabilities in chr. 2 region containing rs111891071 in ALK.													Supplementary Table 5(C): Distribution of posterior probabilities in chr. 8 region containing rs1669691 upstream of TDRP.													Supplementary Table 5(D): Distribution of posterior probabilities in chr. 8 region containing rs66891172 in LINC01592.
[truncated: 227 more rows]
[truncated: 13 more columns]

[truncated: 17 more sheets: ST6, ST7, ST8, ST9, ST10, ST11, ST12, ST13, ST14, ST15, ST16, ST17, ST18, ST19, ST20, ST21, ST22]
